# Supplementary material for: Powerful detection of polygenic selection and evidence of environmental adaptation in US beef cattle
Source: PLoS Genet. 2021 Jul 22;17(7):e1009652. doi: 10.1371/journal.pgen.1009652 (PMC8297814; doi:10.1371/journal.pgen.1009652)
Supplement: S1 Table — Descriptions of 36 selection scenarios, and the corresponding true and false positive rates for GPSM detecting simulated QTL under selection (simulated QTL GPSM q-value < 0.1). Each scenario’s true and false positive statistics were calculated based on 10 replicates starting with different founder populations and selected randomly (false positives) or based on true breeding value (true positives). For each scenario, we report the number simulated QTL, the number of total crosses performed using 50 males and 500 females, the distribution from which QTL effects were drawn from, and the number of generations of selection performed. The mean PVE was reported for both selection on true breeding value (TBV) and random mating. We report results when 10,000 simulated individuals were randomly chosen to be genotyped (evenly each generation) and when more recent animals were genotyped more frequently (uneven sampling). (XLSX) [file pgen.1009652.s014.xlsx]

## Sheet: S2
					Even Sampling									Uneven Sampling
Scenario	Number Simulated QTL	Number of total Crosses	QTL Effect Distribution	Generations of selection	Mean PVE (TBV)	Mean PVE (Random)	Mean Possible Postives	Mean # True Positives	SD True Positives	Proportion True Positives	Mean # False Positives	SD False Positives	Proportion False Positives	Mean PVE (TBV)	Mean PVE (Random)	Mean Possible Postives	Mean # True Positives	SD True Positives	Proportion True Positives	Mean # False Positives	SD False Positives		Diff FP	Diff TP
1	1000	2500	Gamma (shape = 0.42)	20	0.791238	0.913884	865.4	47.1	6.06355	0.0544257	0.2	0.523148	0.000231107	0.808102	0.928174	728.2	23.2	5.39135	0.0318594	0.8	1.60918		-0.6	23.9
2	500	2500	Gamma (shape = 0.42)	20	0.798567	0.912909	429.3	46.4	4.08792	0.108083	0	0	0	0.810217	0.929582	345.8	29.7	4.24395	0.0858878	1.1	2.10013		-1.1	16.7
3	200	2500	Gamma (shape = 0.42)	20	0.818427	0.913412	167.9	42.4	5.01553	0.252531	0.05	0.223607	0.000297796	0.825423	0.928855	116.4	30.4	3.20416	0.261168	0.75	1.61815		-0.7	12
4	1000	4000	Gamma (shape = 0.42)	20	0.807199	0.919586	863.5	53.5	7.93375	0.0619572	0.05	0.223607	5.79039e-05	0.817744	0.93976	704.7	26.6	5.23238	0.0377466	2.25	3.58175		-2.2	26.9
5	500	4000	Gamma (shape = 0.42)	20	0.812473	0.920846	424.2	51.8	4.04969	0.122112	0.1	0.307793	0.000235738	0.826363	0.939347	325.4	32.1	3.95671	0.0986478	0.35	0.812728		-0.25	19.7
6	200	4000	Gamma (shape = 0.42)	20	0.830115	0.920238	164.8	43.7	5.9264	0.26517	0.15	0.48936	0.000910194	0.844073	0.939294	108	31.9	4.8637	0.29537	1.2	2.06729		-1.05	11.8
7	1000	8000	Gamma (shape = 0.42)	20	0.820712	0.927385	853.1	64.1	4.30633	0.0751377	0.15	0.366347	0.000175829	0.835989	0.950965	669.3	29.7	6.12917	0.0443747	1.5	2.32832		-1.35	34.4
8	500	8000	Gamma (shape = 0.42)	20	0.829734	0.929499	418.6	57.7	5.33437	0.13784	0.2	0.615587	0.000477783	0.844189	0.949824	300.7	36.4	6.36309	0.121051	0.9	1.37267		-0.7	21.3
9	200	8000	Gamma (shape = 0.42)	20	0.846486	0.927278	163.1	45.8	5.2451	0.280809	0.15	0.366347	0.000919681	0.865237	0.950077	98.1	31.3	3.4657	0.319062	1.3	2.12999		-1.15	14.5
10	1000	4000	Gamma (shape = 0.42)	10	0.78572	0.911832	888.3	34.1	5.30094	0.0383879	0.15	0.48936	0.000168862	0.826984	0.913423	820.9	16.4	4.08792	0.0199781	1	2		-0.85	17.7
11	500	4000	Gamma (shape = 0.42)	10	0.78911	0.910934	444.8	35.3	2.90784	0.0793615	0.2	0.695852	0.00044964	0.820058	0.914481	399.6	19.4	2.87518	0.0485485	1.25	2.07428		-1.05	15.9
12	200	4000	Gamma (shape = 0.42)	10	0.79821	0.913803	173.5	34	3.12694	0.195965	0.05	0.223607	0.000288184	0.825155	0.914609	139.7	21.6	1.57762	0.154617	0.5	0.945905		-0.45	12.4
13	1000	8000	Gamma (shape = 0.42)	10	0.800017	0.925293	883	35.6	4.8808	0.0403171	0.3	0.732695	0.000339751	0.853522	0.935128	792.8	14.2	3.35989	0.0179112	0.95	1.5035		-0.65	21.4
14	500	8000	Gamma (shape = 0.42)	10	0.805045	0.92404	439.8	40.1	4.62962	0.0911778	0.1	0.307793	0.000227376	0.851055	0.933237	380.9	19.2	3.99444	0.0504069	1.1	2.07491		-1	20.9
15	200	8000	Gamma (shape = 0.42)	10	0.813185	0.92533	172.6	38.1	3.3483	0.220742	0.15	0.366347	0.000869061	0.852869	0.936132	133.4	21.6	3.74759	0.161919	0.85	1.69442		-0.7	16.5
16	1000	8000	Gamma (shape = 0.42)	5	0.802491	0.914734	901.7	15.1	3.07137	0.0167461	0.15	0.48936	0.000166352	0.905781	0.936127	859.3	7.6	2.50333	0.00884441	0.95	1.46808		-0.8	7.5
17	500	8000	Gamma (shape = 0.42)	5	0.80168	0.913131	451.7	22.1	5.38413	0.0489263	0.05	0.223607	0.000110693	0.900742	0.934034	423.6	9.5	3.06413	0.0224268	1.35	2.99605		-1.3	12.6
18	200	8000	Gamma (shape = 0.42)	5	0.799565	0.912836	177.2	23.3	2.62678	0.13149	0.35	0.812728	0.00197517	0.89514	0.937133	160.7	13.2	2.29976	0.0821406	1.25	2.0995		-0.9	10.1
19	1000	2500	Normal (mean 0, sd = 1)	20	0.78614	0.913323	867.1	31.4	6.14998	0.0362127	0.25	0.71635	0.000288317	0.806395	0.927835	734.9	10.2	3.64539	0.0138794	1.7	2.67739		-1.45	21.2
20	500	2500	Normal (mean 0, sd = 1)	20	0.787758	0.912248	430.6	46.3	6.6675	0.107524	0	0	0	0.801586	0.92866	337.6	20.2	4.31535	0.0598341	0.95	1.76143		-0.95	26.1
21	200	2500	Normal (mean 0, sd = 1)	20	0.807802	0.912942	166	46.8	3.73571	0.281928	0.45	1.46808	0.00271084	0.81674	0.930109	110.2	35.2	4.18463	0.319419	0.95	1.46808		-0.5	11.6
22	1000	4000	Normal (mean 0, sd = 1)	20	0.796498	0.9205	858.8	38.8	8.24352	0.0451793	0.05	0.223607	5.82208e-05	0.814526	0.93987	697.6	10.9	5.87745	0.015625	1.2	2.33057		-1.15	27.9
23	500	4000	Normal (mean 0, sd = 1)	20	0.802385	0.920812	428.9	52	5.63718	0.12124	0.35	0.875094	0.000816041	0.815349	0.940534	322.5	26.4	4.5753	0.0818605	1.1	2.02355		-0.75	25.6
24	200	4000	Normal (mean 0, sd = 1)	20	0.82091	0.921529	164.4	53.5	6.1869	0.325426	0.1	0.307793	0.000608273	0.834103	0.9377	99.4	36	4.54606	0.362173	0.7	1.41793		-0.6	17.5
25	1000	8000	Normal (mean 0, sd = 1)	20	0.81772	0.92662	851.1	48	8.25967	0.0563976	0.05	0.223607	5.87475e-05	0.83142	0.950059	653.7	16.2	5.11642	0.024782	1.85	3.39155		-1.8	31.8
26	500	8000	Normal (mean 0, sd = 1)	20	0.819106	0.928758	425.3	59.8	4.58984	0.140607	0.05	0.223607	0.000117564	0.835865	0.950563	298	27.4	3.1693	0.0919463	0.7	1.17429		-0.65	32.4
27	200	8000	Normal (mean 0, sd = 1)	20	0.838272	0.926896	164	52.7	6.03784	0.321341	0.15	0.48936	0.000914634	0.855358	0.949925	86.9	35.6	3.27278	0.409666	0.8	1.32188		-0.65	17.1
28	1000	4000	Normal (mean 0, sd = 1)	10	0.774333	0.91194	887.7	11.6	3.43835	0.0130675	0.1	0.307793	0.000112651	0.82385	0.916764	823.2	3.6	2.1187	0.00437318	0.75	1.33279		-0.65	8
29	500	4000	Normal (mean 0, sd = 1)	10	0.779474	0.91187	443.5	26	6.49786	0.0586246	0.35	0.988087	0.000789177	0.827469	0.914355	400.5	8.2	4.70933	0.0204744	0.3	0.801315		0.05	17.8
30	200	4000	Normal (mean 0, sd = 1)	10	0.784975	0.913613	173.6	39.1	3.3483	0.22523	0.05	0.223607	0.000288018	0.82241	0.912978	143	22.9	4.09471	0.16014	1.15	1.81442		-1.1	16.2
31	1000	8000	Normal (mean 0, sd = 1)	10	0.792376	0.927145	883.9	17	6.27163	0.0192329	0.2	0.523148	0.00022627	0.852624	0.934763	800.5	4.5	3.2059	0.00562149	0.6	0.994723		-0.4	12.5
32	500	8000	Normal (mean 0, sd = 1)	10	0.797494	0.925706	443.1	34.6	6.46701	0.0780862	0.15	0.48936	0.000338524	0.852302	0.934594	386.5	10.6	4.81202	0.0274256	1.05	2.78104		-0.9	24
33	200	8000	Normal (mean 0, sd = 1)	10	0.804015	0.925529	170.9	44.5	3.37474	0.260386	0.2	0.695852	0.00117028	0.844927	0.933377	134.1	25.3	5.33437	0.188665	0.9	2.02355		-0.7	19.2
34	1000	8000	Normal (mean 0, sd = 1)	5	0.79593	0.91357	902.5	5.1	2.92309	0.00565097	0.15	0.67082	0.000166205	0.904378	0.933308	866.4	1.9	1.72884	0.00219298	1.2	1.70448		-1.05	3.2
35	500	8000	Normal (mean 0, sd = 1)	5	0.804247	0.915356	452.9	10.9	6.20842	0.0240671	0.05	0.223607	0.0001104	0.904502	0.935528	431	3.5	2.12132	0.00812065	1	1.52177		-0.95	7.4
36	200	8000	Normal (mean 0, sd = 1)	5	0.798004	0.914623	178.2	25	5.59762	0.140292	0.05	0.223607	0.000280584	0.902005	0.934694	163.6	10.9	3.03498	0.0666259	1.35	2.03328		-1.3	14.1
