# Supplementary material for: Powerful detection of polygenic selection and evidence of environmental adaptation in US beef cattle
Source: PLoS Genet. 2021 Jul 22;17(7):e1009652. doi: 10.1371/journal.pgen.1009652 (PMC8297814; doi:10.1371/journal.pgen.1009652)
Supplement: S2 Table — Variants are significant if GPSM q-value < 0.1. Genomic locations are reported based on coordinates from ARS-1.2 genome assembly. Candidate genes were assigned to a SNP if within 10 kb of a significant SNP. (XLSX) [file pgen.1009652.s015.xlsx]

## Sheet: S5
Chromosme	Position	Candidate_Gene	Distance_to_Gene	Allele_Frequency	p-value	q-value	Dataset
1	157913264	LOC112448253	0	0.041	6.37854e-56	4.28389e-50	Red Angus
1	157945334	NA	NA	0.041	9.79318e-35	3.2886e-29	Red Angus
28	640998	NA	NA	0.448	1.25464e-32	2.80877e-27	Red Angus
1	158114454	NA	NA	0.157	2.24814e-19	3.77468e-14	Red Angus
1	157936126	LOC112448253	8136	0.077	3.13558e-18	4.21178e-13	Red Angus
1	157934443	LOC112448253	6453	0.069	2.41129e-17	2.69908e-12	Red Angus
23	1366691	NA	NA	0.647	1.63498e-16	1.56867e-11	Red Angus
1	158118717	NA	NA	0.151	2.12157e-16	1.78109e-11	Red Angus
1	157926861	LOC112448253	0	0.906	3.58342e-15	2.67407e-10	Red Angus
7	88102064	LOC100616526	0	0.8	5.83941e-15	3.92181e-10	Red Angus
1	158227482	TXLNA	0	0.158	1.30591e-14	7.97326e-10	Red Angus
1	158301447	TMEM39B	0	0.15	2.0884e-14	1.16882e-09	Red Angus
1	158134933	NA	NA	0.046	7.63294e-14	3.66168e-09	Red Angus
23	1216563	NA	NA	0.647	7.51296e-14	3.66168e-09	Red Angus
1	158133600	NA	NA	0.046	2.33116e-13	1.04375e-08	Red Angus
1	158110351	NA	NA	0.117	3.18949e-13	1.33881e-08	Red Angus
1	158279610	NA	NA	0.094	6.96263e-13	2.75069e-08	Red Angus
1	157916932	LOC112448253	0	0.892	9.24128e-13	3.16869e-08	Red Angus
1	158280647	NA	NA	0.095	1.08515e-12	3.16869e-08	Red Angus
1	158286285	NA	NA	0.095	9.12082e-13	3.16869e-08	Red Angus
1	158314127	TMEM39B	0	0.141	1.02341e-12	3.16869e-08	Red Angus
1	158316722	TMEM39B	683	0.141	1.02341e-12	3.16869e-08	Red Angus
1	158316722	KHDRBS1	9721	0.141	1.02341e-12	3.16869e-08	Red Angus
14	59792415	NA	NA	0.067	1.08009e-12	3.16869e-08	Red Angus
1	158313554	TMEM39B	0	0.141	1.24565e-12	3.48581e-08	Red Angus
1	158136926	NA	NA	0.114	2.44651e-12	6.36451e-08	Red Angus
1	158291451	TMEM39B	5155	0.092	2.46389e-12	6.36451e-08	Red Angus
14	59774083	NA	NA	0.063	5.00152e-12	1.2441e-07	Red Angus
14	59776885	NA	NA	0.934	5.22842e-12	1.25409e-07	Red Angus
14	59775483	NA	NA	0.063	6.79445e-12	1.57352e-07	Red Angus
14	59778070	NA	NA	0.065	7.37365e-12	1.65074e-07	Red Angus
14	59776075	NA	NA	0.066	9.36625e-12	2.02918e-07	Red Angus
16	957231	ADORA1	373	0.774	1.53822e-11	3.22839e-07	Red Angus
16	957231	MYBPH	0	0.774	1.53822e-11	3.22839e-07	Red Angus
16	957231	LOC101906460	6880	0.774	1.53822e-11	3.22839e-07	Red Angus
14	59767770	NA	NA	0.065	1.94028e-11	3.94882e-07	Red Angus
1	158126167	NA	NA	0.041	2.15664e-11	4.26005e-07	Red Angus
1	158132513	NA	NA	0.039	3.01032e-11	5.77646e-07	Red Angus
1	158276429	NA	NA	0.093	4.28063e-11	7.56556e-07	Red Angus
1	158278569	NA	NA	0.093	4.22555e-11	7.56556e-07	Red Angus
14	59764615	NA	NA	0.067	4.20573e-11	7.56556e-07	Red Angus
1	158274675	NA	NA	0.093	5.86417e-11	9.86843e-07	Red Angus
16	958881	ADORA1	2023	0.777	5.87748e-11	9.86843e-07	Red Angus
16	958881	MYBPH	0	0.777	5.87748e-11	9.86843e-07	Red Angus
16	958881	LOC101906460	5230	0.777	5.87748e-11	9.86843e-07	Red Angus
16	958881	CHI3L1	9553	0.777	5.87748e-11	9.86843e-07	Red Angus
14	59788986	NA	NA	0.067	6.45247e-11	1.05662e-06	Red Angus
16	958041	ADORA1	1183	0.776	6.60772e-11	1.05662e-06	Red Angus
16	958041	MYBPH	0	0.776	6.60772e-11	1.05662e-06	Red Angus
16	958041	LOC101906460	6070	0.776	6.60772e-11	1.05662e-06	Red Angus
14	59780709	NA	NA	0.067	8.42564e-11	1.31599e-06	Red Angus
1	157922334	LOC112448253	0	0.11	1.12843e-10	1.72242e-06	Red Angus
1	158273530	NA	NA	0.093	1.15765e-10	1.72775e-06	Red Angus
28	619600	NA	NA	0.617	1.56053e-10	2.27842e-06	Red Angus
1	158136226	NA	NA	0.044	2.01623e-10	2.88111e-06	Red Angus
3	119432067	CSF2RA	0	0.185	2.10498e-10	2.94526e-06	Red Angus
1	158116192	NA	NA	0.05	2.75972e-10	3.63422e-06	Red Angus
1	158298314	TMEM39B	0	0.087	2.69087e-10	3.63422e-06	Red Angus
14	59762495	NA	NA	0.069	2.71597e-10	3.63422e-06	Red Angus
1	157928710	LOC112448253	720	0.11	3.60671e-10	4.65827e-06	Red Angus
1	158122017	NA	NA	0.027	5.45867e-10	6.59965e-06	Red Angus
1	158258416	KPNA6	5331	0.091	5.50091e-10	6.59965e-06	Red Angus
1	158258416	LOC112448330	3445	0.091	5.50091e-10	6.59965e-06	Red Angus
1	158265855	NA	NA	0.091	5.5029e-10	6.59965e-06	Red Angus
1	158267627	NA	NA	0.091	5.48722e-10	6.59965e-06	Red Angus
2	53151541	ARHGAP15	0	0.931	9.22693e-10	1.08718e-05	Red Angus
14	59750478	NA	NA	0.067	1.2513e-09	1.44894e-05	Red Angus
21	58967810	SERPINA6	0	0.204	1.59945e-09	1.82068e-05	Red Angus
1	157970549	ZBED9	0	0.386	2.14655e-09	2.40274e-05	Red Angus
1	157970549	TRNAK-UUU	7581	0.386	2.14655e-09	2.40274e-05	Red Angus
14	59749375	NA	NA	0.068	2.2148e-09	2.40947e-05	Red Angus
19	53947810	BIRC5	0	0.926	2.22431e-09	2.40947e-05	Red Angus
19	53947810	AFMID	2204	0.926	2.22431e-09	2.40947e-05	Red Angus
14	59748459	NA	NA	0.932	2.30711e-09	2.45949e-05	Red Angus
25	40171577	SDK1	0	0.531	3.62605e-09	3.80514e-05	Red Angus
16	887795	NA	NA	0.484	3.79051e-09	3.91653e-05	Red Angus
14	59756569	NA	NA	0.069	5.47508e-09	5.57139e-05	Red Angus
14	59767513	NA	NA	0.264	6.23474e-09	6.24972e-05	Red Angus
19	53945443	BIRC5	0	0.926	7.05098e-09	6.96399e-05	Red Angus
19	53945443	AFMID	4571	0.926	7.05098e-09	6.96399e-05	Red Angus
14	59785669	NA	NA	0.261	7.25368e-09	7.06035e-05	Red Angus
14	59753807	NA	NA	0.93	8.08781e-09	7.7598e-05	Red Angus
9	82347266	NA	NA	0.221	9.31227e-09	8.80876e-05	Red Angus
1	158119988	NA	NA	0.08	1.22328e-08	0.000114106	Red Angus
1	158234272	TXLNA	5543	0.085	1.35617e-08	0.000124769	Red Angus
1	158234272	KPNA6	4006	0.085	1.35617e-08	0.000124769	Red Angus
28	627488	NA	NA	0.628	1.39891e-08	0.000126963	Red Angus
19	53943173	TMEM235	9409	0.921	1.8004e-08	0.000161222	Red Angus
19	53943173	BIRC5	0	0.921	1.8004e-08	0.000161222	Red Angus
19	53943173	AFMID	6841	0.921	1.8004e-08	0.000161222	Red Angus
19	53946012	BIRC5	0	0.921	1.82869e-08	0.000161601	Red Angus
19	53946012	AFMID	4002	0.921	1.82869e-08	0.000161601	Red Angus
19	53942084	TMEM235	8320	0.921	2.07504e-08	0.000180989	Red Angus
19	53942084	BIRC5	0	0.921	2.07504e-08	0.000180989	Red Angus
19	53942084	AFMID	7930	0.921	2.07504e-08	0.000180989	Red Angus
16	955146	ADORA1	0	0.806	2.53707e-08	0.000218451	Red Angus
16	955146	MYBPH	2015	0.806	2.53707e-08	0.000218451	Red Angus
16	955146	LOC101906460	8965	0.806	2.53707e-08	0.000218451	Red Angus
1	157609520	NA	NA	0.195	2.87261e-08	0.000232442	Red Angus
1	157609914	NA	NA	0.195	2.8707e-08	0.000232442	Red Angus
23	48398529	NA	NA	0.224	2.83899e-08	0.000232442	Red Angus
28	622627	NA	NA	0.628	2.80321e-08	0.000232442	Red Angus
28	623597	NA	NA	0.628	2.80321e-08	0.000232442	Red Angus
1	157609081	NA	NA	0.195	3.43207e-08	0.000264944	Red Angus
1	157609671	NA	NA	0.195	3.43048e-08	0.000264944	Red Angus
1	157610245	NA	NA	0.195	3.43162e-08	0.000264944	Red Angus
19	53937907	TMEM235	4143	0.919	3.39251e-08	0.000264944	Red Angus
19	53937907	BIRC5	2767	0.919	3.39251e-08	0.000264944	Red Angus
14	59798104	NA	NA	0.737	3.88004e-08	0.000296122	Red Angus
9	82431652	NA	NA	0.219	4.16316e-08	0.000314159	Red Angus
19	57516571	NA	NA	0.084	4.31525e-08	0.000322018	Red Angus
1	157606959	NA	NA	0.195	5.58346e-08	0.000412078	Red Angus
3	6635378	LOC101907096	0	0.99	6.74328e-08	0.000492267	Red Angus
3	6635378	HSD17B7	0	0.99	6.74328e-08	0.000492267	Red Angus
28	644377	NA	NA	0.628	7.17739e-08	0.000518324	Red Angus
21	14864771	SLCO3A1	0	0.017	7.85953e-08	0.000547622	Red Angus
23	1742961	NA	NA	0.52	7.99079e-08	0.000547622	Red Angus
23	1765645	NA	NA	0.497	7.73205e-08	0.000547622	Red Angus
28	670528	NA	NA	0.624	7.90941e-08	0.000547622	Red Angus
28	677071	NA	NA	0.624	7.90941e-08	0.000547622	Red Angus
28	669630	NA	NA	0.624	8.33003e-08	0.000565104	Red Angus
1	158156424	NA	NA	0.038	1.04999e-07	0.000705181	Red Angus
1	158139294	NA	NA	0.037	1.11803e-07	0.000731286	Red Angus
1	158142061	NA	NA	0.037	1.12152e-07	0.000731286	Red Angus
1	158143861	NA	NA	0.037	1.11779e-07	0.000731286	Red Angus
16	966645	ADORA1	9787	0.801	1.16931e-07	0.000755114	Red Angus
16	966645	MYBPH	512	0.801	1.16931e-07	0.000755114	Red Angus
16	966645	LOC101906460	68	0.801	1.16931e-07	0.000755114	Red Angus
16	966645	CHI3L1	1789	0.801	1.16931e-07	0.000755114	Red Angus
16	969409	MYBPH	3276	0.199	1.20087e-07	0.000768113	Red Angus
16	969409	LOC101906460	2832	0.199	1.20087e-07	0.000768113	Red Angus
16	969409	CHI3L1	0	0.199	1.20087e-07	0.000768113	Red Angus
1	158140847	NA	NA	0.038	1.26523e-07	0.000786799	Red Angus
1	158144904	NA	NA	0.038	1.26523e-07	0.000786799	Red Angus
9	82348185	NA	NA	0.229	1.25679e-07	0.000786799	Red Angus
23	1760296	NA	NA	0.525	1.40356e-07	0.000864811	Red Angus
23	1744435	NA	NA	0.52	1.44752e-07	0.000883787	Red Angus
16	965917	ADORA1	9059	0.199	1.56879e-07	0.000949203	Red Angus
16	965917	MYBPH	0	0.199	1.56879e-07	0.000949203	Red Angus
16	965917	LOC101906460	0	0.199	1.56879e-07	0.000949203	Red Angus
16	965917	CHI3L1	2517	0.199	1.56879e-07	0.000949203	Red Angus
23	1762985	NA	NA	0.499	1.60992e-07	0.000956912	Red Angus
23	1764305	NA	NA	0.499	1.61003e-07	0.000956912	Red Angus
1	157616121	NA	NA	0.225	1.63802e-07	0.000965009	Red Angus
19	57517378	NA	NA	0.084	1.731e-07	0.00101092	Red Angus
9	82423880	NA	NA	0.213	1.74734e-07	0.00101166	Red Angus
1	158472415	NA	NA	0.186	1.81468e-07	0.00104168	Red Angus
23	1741368	NA	NA	0.517	1.89295e-07	0.0010774	Red Angus
1	157895296	LOC112448253	0	0.837	2.21095e-07	0.00124781	Red Angus
23	1745568	NA	NA	0.518	2.2453e-07	0.00125664	Red Angus
1	157901868	LOC112448253	0	0.837	2.62076e-07	0.00145465	Red Angus
16	965803	ADORA1	8945	0.8	2.66237e-07	0.00146564	Red Angus
16	965803	MYBPH	0	0.8	2.66237e-07	0.00146564	Red Angus
16	965803	LOC101906460	0	0.8	2.66237e-07	0.00146564	Red Angus
16	965803	CHI3L1	2631	0.8	2.66237e-07	0.00146564	Red Angus
16	902007	NA	NA	0.552	3.05799e-07	0.00166974	Red Angus
1	157964076	TRNAQ-UUG	8668	0.367	3.14226e-07	0.00169614	Red Angus
1	157964076	ZBED9	0	0.367	3.14226e-07	0.00169614	Red Angus
1	157964076	TRNAK-UUU	1108	0.367	3.14226e-07	0.00169614	Red Angus
21	14864935	SLCO3A1	0	0.016	3.1597e-07	0.00169614	Red Angus
23	1714636	NA	NA	0.574	3.18211e-07	0.00169614	Red Angus
3	250830	TBX19	0	0.734	3.3025e-07	0.00172341	Red Angus
16	968458	MYBPH	2325	0.201	3.26661e-07	0.00172341	Red Angus
16	968458	LOC101906460	1881	0.201	3.26661e-07	0.00172341	Red Angus
16	968458	CHI3L1	0	0.201	3.26661e-07	0.00172341	Red Angus
19	53939532	TMEM235	5768	0.92	3.31025e-07	0.00172341	Red Angus
19	53939532	BIRC5	1142	0.92	3.31025e-07	0.00172341	Red Angus
23	1712734	NA	NA	0.574	3.51555e-07	0.00181621	Red Angus
16	875872	NA	NA	0.439	3.77589e-07	0.00190766	Red Angus
23	1750999	NA	NA	0.515	3.7848e-07	0.00190766	Red Angus
23	1753411	NA	NA	0.515	3.78501e-07	0.00190766	Red Angus
23	1755721	NA	NA	0.514	3.80618e-07	0.00190766	Red Angus
16	858502	LOC112441941	1414	0.438	3.83526e-07	0.001908	Red Angus
16	881466	NA	NA	0.438	3.94359e-07	0.00194746	Red Angus
16	968506	MYBPH	2373	0.798	4.04221e-07	0.0019816	Red Angus
16	968506	LOC101906460	1929	0.798	4.04221e-07	0.0019816	Red Angus
16	968506	CHI3L1	0	0.798	4.04221e-07	0.0019816	Red Angus
3	315979	SFT2D2	0	0.945	4.36924e-07	0.0021264	Red Angus
19	57529250	NA	NA	0.091	4.41746e-07	0.0021344	Red Angus
9	78704840	NA	NA	0.916	4.56021e-07	0.00218763	Red Angus
1	158462741	NA	NA	0.06	4.62913e-07	0.00218942	Red Angus
19	53938524	TMEM235	4760	0.92	4.60627e-07	0.00218942	Red Angus
19	53938524	BIRC5	2150	0.92	4.60627e-07	0.00218942	Red Angus
5	53134	NA	NA	0.131	4.9122e-07	0.00229103	Red Angus
5	55934	NA	NA	0.135	4.90295e-07	0.00229103	Red Angus
1	158475691	NA	NA	0.229	4.96294e-07	0.00229873	Red Angus
1	157619896	NA	NA	0.227	5.03522e-07	0.00230683	Red Angus
23	1708914	NA	NA	0.575	5.04912e-07	0.00230683	Red Angus
19	57512119	NA	NA	0.083	5.12072e-07	0.00232373	Red Angus
19	57528179	NA	NA	0.091	5.20811e-07	0.00234753	Red Angus
1	157610805	NA	NA	0.227	5.6194e-07	0.00238185	Red Angus
1	157611261	NA	NA	0.227	5.6194e-07	0.00238185	Red Angus
1	157612164	NA	NA	0.227	5.6194e-07	0.00238185	Red Angus
1	157612689	NA	NA	0.227	5.6194e-07	0.00238185	Red Angus
1	157613761	NA	NA	0.227	5.6194e-07	0.00238185	Red Angus
1	157614279	NA	NA	0.227	5.6194e-07	0.00238185	Red Angus
1	157616414	NA	NA	0.227	5.6194e-07	0.00238185	Red Angus
1	157617571	NA	NA	0.227	5.63889e-07	0.00238185	Red Angus
23	1768070	NA	NA	0.495	5.54821e-07	0.00238185	Red Angus
28	646549	NA	NA	0.651	5.53181e-07	0.00238185	Red Angus
16	894884	NA	NA	0.553	5.95822e-07	0.002501	Red Angus
14	59747415	NA	NA	0.255	6.13487e-07	0.00255915	Red Angus
19	57519936	NA	NA	0.092	6.18832e-07	0.00256551	Red Angus
23	1780836	NA	NA	0.497	6.55195e-07	0.0026996	Red Angus
21	58980898	SERPINA6	0	0.375	6.80734e-07	0.00277083	Red Angus
21	58981579	SERPINA6	0	0.375	6.80693e-07	0.00277083	Red Angus
21	14860249	SLCO3A1	0	0.016	6.97042e-07	0.00282012	Red Angus
1	158473529	NA	NA	0.229	7.45642e-07	0.00299869	Red Angus
1	158474622	NA	NA	0.229	7.84937e-07	0.00313792	Red Angus
23	1747454	NA	NA	0.518	7.99864e-07	0.00317868	Red Angus
1	157621571	NA	NA	0.228	8.43993e-07	0.00333432	Red Angus
1	157597183	NA	NA	0.197	8.76465e-07	0.00344236	Red Angus
1	157601384	NA	NA	0.197	8.86002e-07	0.00345958	Red Angus
1	157600425	NA	NA	0.197	8.91719e-07	0.00346178	Red Angus
1	157594665	NA	NA	0.197	9.89254e-07	0.00381835	Red Angus
14	59762180	NA	NA	0.729	1.06998e-06	0.00410636	Red Angus
21	14899116	SLCO3A1	0	0.983	1.0804e-06	0.00412277	Red Angus
3	298897	NA	NA	0.951	1.13217e-06	0.00429589	Red Angus
1	157596489	NA	NA	0.198	1.16194e-06	0.00438409	Red Angus
21	14877348	SLCO3A1	0	0.983	1.17543e-06	0.00438574	Red Angus
21	14878706	SLCO3A1	0	0.983	1.17518e-06	0.00438574	Red Angus
1	157595327	NA	NA	0.197	1.20751e-06	0.00445593	Red Angus
1	157598069	NA	NA	0.198	1.20405e-06	0.00445593	Red Angus
16	964305	ADORA1	7447	0.245	1.27605e-06	0.00468311	Red Angus
16	964305	MYBPH	0	0.245	1.27605e-06	0.00468311	Red Angus
16	964305	LOC101906460	0	0.245	1.27605e-06	0.00468311	Red Angus
16	964305	CHI3L1	4129	0.245	1.27605e-06	0.00468311	Red Angus
23	1773893	NA	NA	0.501	1.29083e-06	0.00471159	Red Angus
3	248531	TBX19	0	0.622	1.29923e-06	0.00471664	Red Angus
3	258342	TBX19	0	0.642	1.42633e-06	0.00515019	Red Angus
1	157753191	LOC538060	0	0.569	2.00846e-06	0.00721339	Red Angus
9	82346292	LOC100294980	9591	0.232	2.10086e-06	0.00750509	Red Angus
18	33094476	NA	NA	0.967	2.34506e-06	0.00833315	Red Angus
29	51059981	LOC529792	0	0.039	2.5299e-06	0.00894268	Red Angus
15	50989867	RRM1	0	0.986	2.55322e-06	0.00897785	Red Angus
2	123844228	NA	NA	0.785	2.91304e-06	0.0101897	Red Angus
26	25782617	SORCS3	0	0.215	3.12495e-06	0.0108743	Red Angus
26	25782617	LOC101903744	9603	0.215	3.12495e-06	0.0108743	Red Angus
26	25782617	UTF1	7765	0.215	3.12495e-06	0.0108743	Red Angus
26	25782617	LOC107131254	0	0.215	3.12495e-06	0.0108743	Red Angus
15	12949947	NA	NA	0.989	3.67034e-06	0.0127064	Red Angus
3	116320078	NA	NA	0.957	4.00923e-06	0.0138084	Red Angus
18	33079455	NA	NA	0.965	4.03629e-06	0.0138307	Red Angus
1	157966966	ZBED9	0	0.37	4.14282e-06	0.0141237	Red Angus
1	157966966	TRNAK-UUU	3998	0.37	4.14282e-06	0.0141237	Red Angus
1	158217466	TXLNA	0	0.106	5.16606e-06	0.0175231	Red Angus
7	63346609	NA	NA	0.982	5.37866e-06	0.0180618	Red Angus
9	104179946	NA	NA	0.118	5.36653e-06	0.0180618	Red Angus
9	78716056	NA	NA	0.915	5.53799e-06	0.0185043	Red Angus
3	35583238	VAV3	0	0.334	5.8883e-06	0.0195774	Red Angus
1	157604781	NA	NA	0.199	6.09218e-06	0.0201555	Red Angus
6	52075695	NA	NA	0.988	6.19706e-06	0.020402	Red Angus
17	57266105	KSR2	0	0.681	6.34085e-06	0.0207736	Red Angus
21	51423841	LRFN5	0	0.988	8.2049e-06	0.02675	Red Angus
3	4264560	PBX1	0	0.984	8.75479e-06	0.0284048	Red Angus
1	157725088	LOC538060	3655	0.946	9.09394e-06	0.0293634	Red Angus
17	57264948	KSR2	0	0.681	9.17538e-06	0.0294846	Red Angus
11	26423476	PPM1B	0	0.97	9.36555e-06	0.0299524	Red Angus
11	26423476	PTPN13	0	0.97	9.36555e-06	0.0299524	Red Angus
11	26423476	LOC112448972	1534	0.97	9.36555e-06	0.0299524	Red Angus
26	25783702	SORCS3	0	0.185	9.59386e-06	0.0305371	Red Angus
26	25783702	UTF1	8850	0.185	9.59386e-06	0.0305371	Red Angus
26	25783702	LOC107131254	0	0.185	9.59386e-06	0.0305371	Red Angus
12	46730506	NA	NA	0.736	9.85583e-06	0.031223	Red Angus
16	1009320	CHIT1	0	0.92	1.02125e-05	0.0322011	Red Angus
1	157969066	ZBED9	0	0.777	1.02798e-05	0.0322618	Red Angus
1	157969066	TRNAK-UUU	6098	0.777	1.02798e-05	0.0322618	Red Angus
1	157971306	ZBED9	0	0.392	1.10117e-05	0.0342387	Red Angus
1	157971306	TRNAK-UUU	8338	0.392	1.10117e-05	0.0342387	Red Angus
19	57538855	NA	NA	0.1	1.09937e-05	0.0342387	Red Angus
10	872030	MCC	0	0.297	1.3073e-05	0.0404606	Red Angus
17	4192418	NA	NA	0.505	1.41218e-05	0.0435063	Red Angus
15	77106772	DDB2	0	0.709	1.58045e-05	0.0484678	Red Angus
15	77106772	ACP2	7794	0.709	1.58045e-05	0.0484678	Red Angus
18	33026406	NA	NA	0.969	1.69516e-05	0.0515154	Red Angus
29	16823755	TENM4	0	0.055	1.68973e-05	0.0515154	Red Angus
3	313707	SFT2D2	0	0.951	1.72897e-05	0.052306	Red Angus
18	33101405	NA	NA	0.965	1.74954e-05	0.0525713	Red Angus
21	15130640	SLCO3A1	0	0.014	1.75339e-05	0.0525713	Red Angus
1	51045203	NA	NA	0.833	1.77174e-05	0.0528851	Red Angus
3	116323568	NA	NA	0.922	1.82761e-05	0.0543116	Red Angus
9	82400224	NA	NA	0.283	1.88557e-05	0.0557872	Red Angus
1	156852601	KCNH8	8662	0.947	1.90587e-05	0.0561405	Red Angus
17	57277160	KSR2	0	0.315	1.92229e-05	0.0563767	Red Angus
1	157729275	LOC538060	0	0.946	1.9541e-05	0.0570605	Red Angus
21	12872759	NA	NA	0.039	1.96274e-05	0.0570648	Red Angus
10	101362431	TRNAC-GCA	4567	0.498	1.97258e-05	0.0571036	Red Angus
21	51278309	NA	NA	0.011	2.03996e-05	0.0588008	Red Angus
1	51060816	NA	NA	0.833	2.10874e-05	0.0605234	Red Angus
1	157605027	NA	NA	0.202	2.19459e-05	0.0623695	Red Angus
3	35583897	VAV3	0	0.331	2.18274e-05	0.0623695	Red Angus
16	839661	NA	NA	0.242	2.20092e-05	0.0623695	Red Angus
6	98607637	NA	NA	0.019	2.21871e-05	0.0626095	Red Angus
3	35443738	VAV3	0	0.985	2.26929e-05	0.0634092	Red Angus
3	56897762	NA	NA	0.023	2.27262e-05	0.0634092	Red Angus
21	309646	LOC112443200	4012	0.469	2.27537e-05	0.0634092	Red Angus
10	871462	MCC	0	0.297	2.29615e-05	0.0637237	Red Angus
9	82294526	NA	NA	0.769	2.44526e-05	0.0673458	Red Angus
23	21710405	LOC100138976	0	0.055	2.44671e-05	0.0673458	Red Angus
10	851848	MCC	0	0.226	2.54807e-05	0.0698494	Red Angus
12	3369004	NA	NA	0.012	2.6187e-05	0.0714936	Red Angus
2	17558929	LOC112442543	0	0.987	2.75126e-05	0.0748086	Red Angus
26	27551347	SORCS1	3530	0.378	2.81089e-05	0.0761218	Red Angus
3	119429700	CSF2RA	0	0.032	2.96791e-05	0.0798775	Red Angus
10	847355	MCC	0	0.226	2.97777e-05	0.0798775	Red Angus
12	84042188	MYO16	0	0.955	2.98525e-05	0.0798775	Red Angus
19	38748174	TBKBP1	0	0.973	3.03164e-05	0.0807968	Red Angus
3	56903729	NA	NA	0.023	3.07718e-05	0.0814356	Red Angus
23	21710157	LOC100138976	0	0.051	3.07986e-05	0.0814356	Red Angus
15	14146946	MAML2	0	0.011	3.12284e-05	0.0822482	Red Angus
16	1001450	CHIT1	7132	0.292	3.18729e-05	0.0836178	Red Angus
9	8790460	NA	NA	0.886	3.28086e-05	0.0857377	Red Angus
26	23149053	SUFU	0	0.202	3.43587e-05	0.0894404	Red Angus
1	157973615	ZBED9	0	0.391	3.49819e-05	0.0906175	Red Angus
1	157973615	TRNAT-UGU	9217	0.391	3.49819e-05	0.0906175	Red Angus
1	157982316	ZBED9	4784	0.391	3.50807e-05	0.0906175	Red Angus
1	157982316	TRNAT-UGU	516	0.391	3.50807e-05	0.0906175	Red Angus
1	157982316	TRNAR-UCG	6120	0.391	3.50807e-05	0.0906175	Red Angus
1	157982316	TRNAI-UAU	9852	0.391	3.50807e-05	0.0906175	Red Angus
1	157984207	ZBED9	6675	0.391	3.54126e-05	0.0911244	Red Angus
1	157984207	TRNAT-UGU	1302	0.391	3.54126e-05	0.0911244	Red Angus
1	157984207	TRNAR-UCG	4229	0.391	3.54126e-05	0.0911244	Red Angus
1	157984207	TRNAI-UAU	7961	0.391	3.54126e-05	0.0911244	Red Angus
14	8451069	TG	0	0.742	3.57774e-05	0.0917117	Red Angus
4	81197802	RALA	0	0.959	3.63042e-05	0.0927083	Red Angus
22	99520	LOC112443458	0	0.983	3.669e-05	0.0933386	Red Angus
23	21710582	LOC100138976	0	0.051	3.77613e-05	0.0957014	Red Angus
14	8441225	TG	0	0.92	3.84998e-05	0.0972063	Red Angus
1	158488449	NA	NA	0.902	3.90129e-05	0.0981329	Red Angus
11	26432901	PPM1B	0	0.587	3.97976e-05	0.0997331	Red Angus
11	26432901	PTPN13	635	0.587	3.97976e-05	0.0997331	Red Angus
11	26432901	LOC112448972	7788	0.587	3.97976e-05	0.0997331	Red Angus
11	26432901	SLC10A6	8397	0.587	3.97976e-05	0.0997331	Red Angus
28	640998	NA	NA	0.708	3.26672e-156	2.32392e-150	Simmental
28	619600	NA	NA	0.77	1.30075e-89	4.62673e-84	Simmental
28	622627	NA	NA	0.768	1.23497e-87	1.99903e-82	Simmental
28	623597	NA	NA	0.768	1.23497e-87	1.99903e-82	Simmental
28	627488	NA	NA	0.768	1.40501e-87	1.99903e-82	Simmental
28	644377	NA	NA	0.771	8.14327e-83	9.6551e-78	Simmental
23	1768070	NA	NA	0.441	3.48104e-80	3.53769e-75	Simmental
23	1780836	NA	NA	0.443	2.95716e-76	2.62963e-71	Simmental
23	1773893	NA	NA	0.443	1.02336e-75	8.08904e-71	Simmental
23	1762985	NA	NA	0.452	6.8085e-74	4.03626e-69	Simmental
23	1764305	NA	NA	0.452	6.80124e-74	4.03626e-69	Simmental
23	1765645	NA	NA	0.447	5.97533e-74	4.03626e-69	Simmental
28	646549	NA	NA	0.78	8.6344e-74	4.72495e-69	Simmental
23	1747454	NA	NA	0.458	1.48545e-71	7.54811e-67	Simmental
23	1745568	NA	NA	0.459	2.4037e-71	1.13998e-66	Simmental
23	1744435	NA	NA	0.456	2.23538e-70	9.93893e-66	Simmental
23	1741368	NA	NA	0.456	4.6332e-70	1.73475e-65	Simmental
23	1750999	NA	NA	0.456	4.52579e-70	1.73475e-65	Simmental
23	1753411	NA	NA	0.456	4.52579e-70	1.73475e-65	Simmental
23	1755721	NA	NA	0.453	6.41037e-70	2.28014e-65	Simmental
23	1742961	NA	NA	0.457	9.13716e-70	3.09529e-65	Simmental
23	1760296	NA	NA	0.464	9.13574e-68	2.95413e-63	Simmental
23	1712734	NA	NA	0.478	2.60855e-56	8.06826e-52	Simmental
23	1714636	NA	NA	0.478	3.12538e-56	9.26405e-52	Simmental
23	1708914	NA	NA	0.479	1.48938e-55	4.23813e-51	Simmental
28	618487	NA	NA	0.194	1.63697e-43	4.47895e-39	Simmental
28	644995	NA	NA	0.193	5.08247e-39	1.33912e-34	Simmental
28	645764	NA	NA	0.193	5.35648e-39	1.36091e-34	Simmental
1	157913264	LOC112448253	0	0.133	2.71235e-32	6.65359e-28	Simmental
23	1733365	NA	NA	0.71	3.75728e-29	8.90967e-25	Simmental
28	466053	NA	NA	0.505	4.71214e-27	1.08135e-22	Simmental
1	158216327	TXLNA	0	0.924	1.99104e-25	4.42628e-21	Simmental
5	57201800	ESYT1	7796	0.018	6.84434e-25	1.47546e-20	Simmental
5	57201800	LOC101903253	1319	0.018	6.84434e-25	1.47546e-20	Simmental
5	57201800	ZC3H10	0	0.018	6.84434e-25	1.47546e-20	Simmental
5	57201800	PA2G4	6296	0.018	6.84434e-25	1.47546e-20	Simmental
5	57173616	MYL6	8546	0.018	1.162e-24	2.4313e-20	Simmental
5	57173616	MYL6B	4113	0.018	1.162e-24	2.4313e-20	Simmental
5	57173616	LOC112446711	3188	0.018	1.162e-24	2.4313e-20	Simmental
5	57173616	ESYT1	6328	0.018	1.162e-24	2.4313e-20	Simmental
23	1694901	NA	NA	0.72	5.41386e-23	1.10039e-18	Simmental
28	669630	NA	NA	0.57	1.31481e-22	2.59818e-18	Simmental
28	670528	NA	NA	0.57	1.53013e-22	2.94196e-18	Simmental
28	677071	NA	NA	0.569	1.74259e-22	3.26227e-18	Simmental
2	53151541	ARHGAP15	0	0.699	5.8528e-22	1.04091e-17	Simmental
5	57113040	NABP2	9662	0.019	5.76691e-22	1.04091e-17	Simmental
5	57113040	RNF41	0	0.019	5.76691e-22	1.04091e-17	Simmental
23	1818403	NA	NA	0.178	5.69627e-21	9.88361e-17	Simmental
23	1812644	NA	NA	0.178	1.11712e-20	1.89216e-16	Simmental
1	158492240	NA	NA	0.082	1.2498e-20	2.06767e-16	Simmental
23	1798773	NA	NA	0.173	1.36696e-20	2.11543e-16	Simmental
23	1805355	NA	NA	0.173	1.36788e-20	2.11543e-16	Simmental
23	1806494	NA	NA	0.173	1.36788e-20	2.11543e-16	Simmental
23	1820986	NA	NA	0.176	1.81679e-20	2.7499e-16	Simmental
23	1807443	NA	NA	0.174	2.25437e-20	3.34113e-16	Simmental
28	430287	NA	NA	0.711	2.48151e-20	3.6027e-16	Simmental
28	439307	NA	NA	0.711	3.06846e-20	4.36576e-16	Simmental
23	1815740	NA	NA	0.176	3.32889e-20	4.64342e-16	Simmental
5	57239885	ERBB3	3148	0.021	4.10407e-20	5.61461e-16	Simmental
1	157934443	LOC112448253	6453	0.198	8.08632e-20	1.08539e-15	Simmental
9	104228150	NA	NA	0.278	1.47648e-19	1.9451e-15	Simmental
1	158406010	ASMT	0	0.954	1.61929e-19	2.09445e-15	Simmental
1	157945334	NA	NA	0.162	2.42707e-19	3.0832e-15	Simmental
9	104232764	NA	NA	0.273	1.35019e-18	1.68511e-14	Simmental
1	157748093	LOC538060	0	0.084	2.11619e-18	2.59559e-14	Simmental
5	57230765	ERBB3	0	0.022	2.46237e-18	2.969e-14	Simmental
23	1726226	NA	NA	0.194	3.14447e-18	3.72825e-14	Simmental
5	56816508	BAZ2A	0	0.983	3.8212e-18	4.45635e-14	Simmental
5	56816508	RBMS2	3481	0.983	3.8212e-18	4.45635e-14	Simmental
5	57565937	ITGA7	0	0.955	4.9925e-18	5.72842e-14	Simmental
5	57565937	METTL7B	6031	0.955	4.9925e-18	5.72842e-14	Simmental
1	158227482	TXLNA	0	0.23	8.87623e-18	1.0023e-13	Simmental
5	56792015	PTGES3	9820	0.984	1.66155e-17	1.84689e-13	Simmental
5	56792015	ATP5F1B	0	0.984	1.66155e-17	1.84689e-13	Simmental
5	56792015	LOC112446861	1440	0.984	1.66155e-17	1.84689e-13	Simmental
5	56792015	LOC112446708	0	0.984	1.66155e-17	1.84689e-13	Simmental
5	56792015	MIR677	373	0.984	1.66155e-17	1.84689e-13	Simmental
5	56792015	BAZ2A	4727	0.984	1.66155e-17	1.84689e-13	Simmental
9	104226633	NA	NA	0.262	2.69069e-17	2.94483e-13	Simmental
28	624607	NA	NA	0.882	2.8648e-16	3.08787e-12	Simmental
28	39225	NA	NA	0.889	4.78574e-16	5.0814e-12	Simmental
5	83441154	ITPR2	0	0.78	1.4401e-15	1.50659e-11	Simmental
5	57140231	RNF41	8812	0.033	2.2108e-14	2.24678e-10	Simmental
5	57140231	LOC112446710	0	0.033	2.2108e-14	2.24678e-10	Simmental
5	57140231	TRNAS-CGA	60	0.033	2.2108e-14	2.24678e-10	Simmental
5	57140231	SMARCC2	759	0.033	2.2108e-14	2.24678e-10	Simmental
5	59851727	NA	NA	0.03	2.2066e-14	2.24678e-10	Simmental
1	158126167	NA	NA	0.085	2.88796e-14	2.85343e-10	Simmental
5	59305325	OR10A7	0	0.965	2.85489e-14	2.85343e-10	Simmental
8	121338	NA	NA	0.029	5.91474e-14	5.76397e-10	Simmental
12	480395	PCDH20	0	0.175	6.63204e-14	6.37564e-10	Simmental
1	158484478	NA	NA	0.073	7.0128e-14	6.6518e-10	Simmental
1	157725088	LOC538060	3655	0.95	1.07087e-13	1.00238e-09	Simmental
1	158462741	NA	NA	0.18	1.52348e-13	1.40752e-09	Simmental
5	57878427	LOC529303	0	0.956	3.76616e-13	3.4349e-09	Simmental
12	481930	PCDH20	1055	0.189	4.04191e-13	3.63973e-09	Simmental
5	58599028	LOC100138866	3271	0.94	4.23869e-13	3.76921e-09	Simmental
1	157729275	LOC538060	0	0.95	4.30911e-13	3.78453e-09	Simmental
12	454056	NA	NA	0.172	5.39072e-13	4.67673e-09	Simmental
12	518595	NA	NA	0.18	9.0751e-13	7.77826e-09	Simmental
23	1635007	NA	NA	0.466	1.502e-12	1.27204e-08	Simmental
5	58595351	LOC100138866	0	0.937	3.10328e-12	2.59724e-08	Simmental
5	57959044	NA	NA	0.956	3.32747e-12	2.75249e-08	Simmental
1	158486327	NA	NA	0.124	3.76103e-12	3.04042e-08	Simmental
8	69385	LOC787816	9866	0.613	3.74739e-12	3.04042e-08	Simmental
1	158132513	NA	NA	0.079	1.10482e-11	8.83104e-08	Simmental
2	53189348	ARHGAP15	0	0.847	1.27715e-11	1.0095e-07	Simmental
2	53183993	ARHGAP15	0	0.236	1.34394e-11	1.05062e-07	Simmental
1	157916932	LOC112448253	0	0.816	1.76553e-11	1.3652e-07	Simmental
5	59241566	NA	NA	0.975	1.86933e-11	1.42992e-07	Simmental
1	157728440	LOC538060	303	0.916	2.57583e-11	1.94939e-07	Simmental
16	955146	ADORA1	0	0.796	3.15948e-11	2.36593e-07	Simmental
16	955146	MYBPH	2015	0.796	3.15948e-11	2.36593e-07	Simmental
16	955146	LOC101906460	8965	0.796	3.15948e-11	2.36593e-07	Simmental
28	44630	NA	NA	0.473	4.52216e-11	3.35107e-07	Simmental
1	157600425	NA	NA	0.393	4.59201e-11	3.36775e-07	Simmental
1	157575353	NA	NA	0.35	4.9662e-11	3.60502e-07	Simmental
1	157588023	NA	NA	0.35	5.1749e-11	3.71857e-07	Simmental
1	157926861	LOC112448253	0	0.838	5.69553e-11	4.05175e-07	Simmental
1	157601384	NA	NA	0.394	5.81875e-11	4.09843e-07	Simmental
1	157597183	NA	NA	0.394	6.25768e-11	4.36438e-07	Simmental
1	157584297	NA	NA	0.351	6.64739e-11	4.50371e-07	Simmental
1	157585388	NA	NA	0.351	6.64737e-11	4.50371e-07	Simmental
1	157586519	NA	NA	0.351	6.64737e-11	4.50371e-07	Simmental
1	157570078	NA	NA	0.351	7.53956e-11	5.05998e-07	Simmental
1	158301447	TMEM39B	0	0.164	8.10099e-11	5.38596e-07	Simmental
1	158485358	NA	NA	0.122	8.39269e-11	5.52823e-07	Simmental
1	157604781	NA	NA	0.395	9.4582e-11	6.17292e-07	Simmental
1	157895296	LOC112448253	0	0.8	1.05909e-10	6.82224e-07	Simmental
2	53146460	ARHGAP15	0	0.448	1.07408e-10	6.82224e-07	Simmental
12	510609	NA	NA	0.293	1.07313e-10	6.82224e-07	Simmental
1	157596489	NA	NA	0.394	1.11312e-10	7.00768e-07	Simmental
6	50006848	PCDH7	0	0.221	1.26527e-10	7.89563e-07	Simmental
1	157598069	NA	NA	0.395	1.28123e-10	7.92574e-07	Simmental
1	157901868	LOC112448253	0	0.799	1.29541e-10	7.94435e-07	Simmental
1	157594665	NA	NA	0.394	1.33827e-10	8.13704e-07	Simmental
6	49826825	NA	NA	0.84	1.61697e-10	9.74828e-07	Simmental
1	157574105	NA	NA	0.376	2.09689e-10	1.25106e-06	Simmental
1	157595327	NA	NA	0.395	2.11032e-10	1.25106e-06	Simmental
5	57618864	LOC520938	9184	0.104	2.22439e-10	1.30778e-06	Simmental
5	57618864	LOC112446881	7286	0.104	2.22439e-10	1.30778e-06	Simmental
5	57618864	OR10P1	7651	0.104	2.22439e-10	1.30778e-06	Simmental
5	59306323	OR10A7	923	0.959	2.5436e-10	1.48319e-06	Simmental
1	157581929	NA	NA	0.376	2.70971e-10	1.56721e-06	Simmental
1	157579079	NA	NA	0.376	2.76745e-10	1.57499e-06	Simmental
1	157580566	NA	NA	0.376	2.76745e-10	1.57499e-06	Simmental
1	157605027	NA	NA	0.396	3.03958e-10	1.71614e-06	Simmental
14	59774083	NA	NA	0.131	3.20535e-10	1.79548e-06	Simmental
16	969409	MYBPH	3276	0.221	3.44325e-10	1.91367e-06	Simmental
16	969409	LOC101906460	2832	0.221	3.44325e-10	1.91367e-06	Simmental
16	969409	CHI3L1	0	0.221	3.44325e-10	1.91367e-06	Simmental
16	965917	ADORA1	9059	0.222	5.3615e-10	2.95669e-06	Simmental
16	965917	MYBPH	0	0.222	5.3615e-10	2.95669e-06	Simmental
16	965917	LOC101906460	0	0.222	5.3615e-10	2.95669e-06	Simmental
16	965917	CHI3L1	2517	0.222	5.3615e-10	2.95669e-06	Simmental
16	966645	ADORA1	9787	0.777	5.77503e-10	3.16024e-06	Simmental
16	966645	MYBPH	512	0.777	5.77503e-10	3.16024e-06	Simmental
16	966645	LOC101906460	68	0.777	5.77503e-10	3.16024e-06	Simmental
16	966645	CHI3L1	1789	0.777	5.77503e-10	3.16024e-06	Simmental
1	157609914	NA	NA	0.4	6.25482e-10	3.39666e-06	Simmental
1	157609520	NA	NA	0.399	6.47213e-10	3.48805e-06	Simmental
1	157609081	NA	NA	0.399	6.68819e-10	3.52459e-06	Simmental
1	157609671	NA	NA	0.399	6.68858e-10	3.52459e-06	Simmental
1	157610245	NA	NA	0.399	6.68834e-10	3.52459e-06	Simmental
1	157606959	NA	NA	0.4	7.35215e-10	3.84578e-06	Simmental
23	1796887	NA	NA	0.213	8.65892e-10	4.49627e-06	Simmental
16	957231	ADORA1	373	0.773	8.83983e-10	4.55695e-06	Simmental
16	957231	MYBPH	0	0.773	8.83983e-10	4.55695e-06	Simmental
16	957231	LOC101906460	6880	0.773	8.83983e-10	4.55695e-06	Simmental
1	157593877	NA	NA	0.376	9.1021e-10	4.65839e-06	Simmental
6	50031411	PCDH7	0	0.224	1.12122e-09	5.69735e-06	Simmental
6	50036787	PCDH7	0	0.21	1.18136e-09	5.96033e-06	Simmental
5	83480466	ITPR2	0	0.094	1.19019e-09	5.9626e-06	Simmental
28	285450	LOC513384	6941	0.804	1.26239e-09	6.2801e-06	Simmental
28	285450	OR5L2	4291	0.804	1.26239e-09	6.2801e-06	Simmental
6	50012672	PCDH7	0	0.223	1.34411e-09	6.64019e-06	Simmental
1	158446495	NA	NA	0.852	1.81937e-09	8.92611e-06	Simmental
6	50042129	PCDH7	0	0.21	1.85239e-09	9.02585e-06	Simmental
1	158388845	ASMT	1643	0.092	2.16496e-09	1.04771e-05	Simmental
5	55956661	DCTN2	9772	0.943	2.6522e-09	1.27483e-05	Simmental
5	55956661	MBD6	450	0.943	2.6522e-09	1.27483e-05	Simmental
5	55956661	DDIT3	0	0.943	2.6522e-09	1.27483e-05	Simmental
5	55956661	MARS	3790	0.943	2.6522e-09	1.27483e-05	Simmental
5	55956661	MIR2430	7805	0.943	2.6522e-09	1.27483e-05	Simmental
14	59775483	NA	NA	0.132	2.82433e-09	1.34846e-05	Simmental
1	158387754	ASMT	2734	0.12	3.13046e-09	1.48466e-05	Simmental
16	958041	ADORA1	1183	0.781	3.3609e-09	1.58339e-05	Simmental
16	958041	MYBPH	0	0.781	3.3609e-09	1.58339e-05	Simmental
16	958041	LOC101906460	6070	0.781	3.3609e-09	1.58339e-05	Simmental
1	157593001	NA	NA	0.378	3.42649e-09	1.60367e-05	Simmental
16	965803	ADORA1	8945	0.776	3.83207e-09	1.78177e-05	Simmental
16	965803	MYBPH	0	0.776	3.83207e-09	1.78177e-05	Simmental
16	965803	LOC101906460	0	0.776	3.83207e-09	1.78177e-05	Simmental
16	965803	CHI3L1	2631	0.776	3.83207e-09	1.78177e-05	Simmental
16	958881	ADORA1	2023	0.781	4.12365e-09	1.90489e-05	Simmental
16	958881	MYBPH	0	0.781	4.12365e-09	1.90489e-05	Simmental
16	958881	LOC101906460	5230	0.781	4.12365e-09	1.90489e-05	Simmental
16	958881	CHI3L1	9553	0.781	4.12365e-09	1.90489e-05	Simmental
9	104320591	LOC100300342	0	0.713	4.24268e-09	1.94723e-05	Simmental
1	73642609	NA	NA	0.888	4.27965e-09	1.95161e-05	Simmental
1	157589021	NA	NA	0.377	4.47593e-09	2.02811e-05	Simmental
14	59776885	NA	NA	0.868	4.6138e-09	2.07736e-05	Simmental
5	5266489	NA	NA	0.77	4.64309e-09	2.0774e-05	Simmental
4	100242948	NA	NA	0.359	5.04717e-09	2.24407e-05	Simmental
9	104441399	NA	NA	0.218	5.12951e-09	2.26652e-05	Simmental
1	157842695	LOC112448253	0	0.915	6.56934e-09	2.8848e-05	Simmental
1	158217159	TXLNA	0	0.143	6.69214e-09	2.9207e-05	Simmental
6	49828278	NA	NA	0.83	6.9222e-09	3.00268e-05	Simmental
5	57724440	LOC615284	0	0.189	7.32036e-09	3.15615e-05	Simmental
1	157617571	NA	NA	0.437	8.306e-09	3.55953e-05	Simmental
5	57172413	MYL6	7343	0.065	8.47441e-09	3.60996e-05	Simmental
5	57172413	MYL6B	2910	0.065	8.47441e-09	3.60996e-05	Simmental
5	57172413	LOC112446711	1985	0.065	8.47441e-09	3.60996e-05	Simmental
5	57172413	ESYT1	7531	0.065	8.47441e-09	3.60996e-05	Simmental
5	57196480	ESYT1	2476	0.064	9.05799e-09	3.83559e-05	Simmental
5	57196480	LOC101903253	0	0.064	9.05799e-09	3.83559e-05	Simmental
5	57196480	ZC3H10	1433	0.064	9.05799e-09	3.83559e-05	Simmental
6	50037561	PCDH7	0	0.413	9.21041e-09	3.85424e-05	Simmental
6	85830061	LOC104970052	5436	0.933	9.15921e-09	3.85424e-05	Simmental
28	692718	RHOU	4621	0.964	9.33122e-09	3.88196e-05	Simmental
14	59767770	NA	NA	0.127	1.04136e-08	4.30707e-05	Simmental
1	157603846	NA	NA	0.045	1.07973e-08	4.43995e-05	Simmental
6	50028776	PCDH7	0	0.786	1.10363e-08	4.51213e-05	Simmental
1	157610805	NA	NA	0.437	1.30297e-08	5.1211e-05	Simmental
1	157611261	NA	NA	0.437	1.30297e-08	5.1211e-05	Simmental
1	157612164	NA	NA	0.437	1.30297e-08	5.1211e-05	Simmental
1	157612689	NA	NA	0.437	1.30297e-08	5.1211e-05	Simmental
1	157613761	NA	NA	0.437	1.30297e-08	5.1211e-05	Simmental
1	157614279	NA	NA	0.437	1.30297e-08	5.1211e-05	Simmental
1	157616414	NA	NA	0.437	1.30297e-08	5.1211e-05	Simmental
1	157860940	LOC112448253	0	0.248	1.33632e-08	5.22332e-05	Simmental
1	157619896	NA	NA	0.437	1.42476e-08	5.5386e-05	Simmental
2	22339423	GPR155	0	0.615	1.64217e-08	6.34905e-05	Simmental
1	157627374	NA	NA	0.142	1.75469e-08	6.74742e-05	Simmental
12	267867	NA	NA	0.165	1.76601e-08	6.75442e-05	Simmental
1	157616121	NA	NA	0.437	1.85692e-08	7.06416e-05	Simmental
5	57170715	SMARCC2	8929	0.066	2.06435e-08	7.8115e-05	Simmental
5	57170715	MYL6	5645	0.066	2.06435e-08	7.8115e-05	Simmental
5	57170715	MYL6B	1212	0.066	2.06435e-08	7.8115e-05	Simmental
5	57170715	LOC112446711	287	0.066	2.06435e-08	7.8115e-05	Simmental
5	57170715	ESYT1	9229	0.066	2.06435e-08	7.8115e-05	Simmental
1	157621571	NA	NA	0.44	2.19485e-08	8.26138e-05	Simmental
14	59778070	NA	NA	0.134	2.22002e-08	8.31211e-05	Simmental
1	158068793	LOC527195	4496	0.269	2.42692e-08	9.03924e-05	Simmental
1	158068793	TRNAF-GAA	3179	0.269	2.42692e-08	9.03924e-05	Simmental
1	158068793	ZSCAN23	1320	0.269	2.42692e-08	9.03924e-05	Simmental
16	968506	MYBPH	2373	0.775	2.61195e-08	9.67771e-05	Simmental
16	968506	LOC101906460	1929	0.775	2.61195e-08	9.67771e-05	Simmental
16	968506	CHI3L1	0	0.775	2.61195e-08	9.67771e-05	Simmental
14	59776075	NA	NA	0.131	2.67264e-08	9.85127e-05	Simmental
16	968458	MYBPH	2325	0.224	2.77857e-08	0.000101889	Simmental
16	968458	LOC101906460	1881	0.224	2.77857e-08	0.000101889	Simmental
16	968458	CHI3L1	0	0.224	2.77857e-08	0.000101889	Simmental
1	157863379	LOC112448253	0	0.243	3.15357e-08	0.000115047	Simmental
23	1954268	NA	NA	0.298	3.32704e-08	0.000120757	Simmental
5	5267624	NA	NA	0.23	4.28889e-08	0.000154877	Simmental
18	65386680	ZNF814	0	0.9	4.39977e-08	0.000158079	Simmental
18	65386680	LOC104976575	9783	0.9	4.39977e-08	0.000158079	Simmental
9	104391142	NA	NA	0.215	5.05046e-08	0.000180545	Simmental
1	158316722	TMEM39B	683	0.15	5.74838e-08	0.000204468	Simmental
1	158316722	KHDRBS1	9721	0.15	5.74838e-08	0.000204468	Simmental
14	59764615	NA	NA	0.138	5.93797e-08	0.00021016	Simmental
9	104486069	NA	NA	0.939	7.88097e-08	0.000277548	Simmental
5	55940985	DCTN2	0	0.937	8.04574e-08	0.000281955	Simmental
5	55940985	TRNAE-UUC	5286	0.937	8.04574e-08	0.000281955	Simmental
5	55940985	MBD6	6053	0.937	8.04574e-08	0.000281955	Simmental
5	57154183	SMARCC2	0	0.077	8.21031e-08	0.000286311	Simmental
5	57154183	MYL6	7685	0.077	8.21031e-08	0.000286311	Simmental
3	119432067	CSF2RA	0	0.243	9.79918e-08	0.000340052	Simmental
2	121619594	NA	NA	0.17	1.00499e-07	0.00034706	Simmental
23	1933150	NA	NA	0.298	1.04238e-07	0.000358232	Simmental
1	158313554	TMEM39B	0	0.15	1.14426e-07	0.000391355	Simmental
1	158524880	NA	NA	0.051	1.18995e-07	0.000403104	Simmental
23	1940691	NA	NA	0.3	1.18908e-07	0.000403104	Simmental
1	158314127	TMEM39B	0	0.15	1.22159e-07	0.000411864	Simmental
1	2626516	LOC112447133	5957	0.978	1.27716e-07	0.000426757	Simmental
18	5718393	WWOX	0	0.547	1.27777e-07	0.000426757	Simmental
14	59762495	NA	NA	0.138	1.30081e-07	0.000432424	Simmental
1	157768125	LOC538060	5160	0.982	1.38473e-07	0.00045818	Simmental
23	1691936	NA	NA	0.316	1.7878e-07	0.00058881	Simmental
5	57297113	IKZF4	0	0.833	1.8122e-07	0.000594095	Simmental
1	157625322	NA	NA	0.396	1.86761e-07	0.000609449	Simmental
3	119429700	CSF2RA	0	0.147	1.97245e-07	0.000640725	Simmental
6	69965893	NA	NA	0.161	2.23832e-07	0.000723782	Simmental
6	70058818	NA	NA	0.163	2.25036e-07	0.000724382	Simmental
1	157881491	LOC112448253	0	0.231	2.54101e-07	0.00081426	Simmental
8	112759319	ACP1	0	0.913	2.57532e-07	0.000821552	Simmental
8	112759319	SH3YL1	4403	0.913	2.57532e-07	0.000821552	Simmental
1	2607582	LOC112447133	8293	0.978	2.59485e-07	0.000824088	Simmental
2	52963700	ARHGAP15	158	0.399	2.82815e-07	0.000894188	Simmental
2	121496926	NA	NA	0.345	2.92522e-07	0.000920785	Simmental
9	104449986	NA	NA	0.905	2.95492e-07	0.000926039	Simmental
16	902007	NA	NA	0.692	2.99045e-07	0.000933063	Simmental
20	71964583	LOC524810	0	0.968	3.31391e-07	0.00102947	Simmental
1	2618042	LOC112447133	0	0.978	3.36344e-07	0.00104032	Simmental
28	691721	RHOU	5618	0.034	3.61665e-07	0.00111379	Simmental
14	59750478	NA	NA	0.14	3.71367e-07	0.00113874	Simmental
16	78129493	NA	NA	0.244	3.80952e-07	0.00116312	Simmental
9	104420834	LOC100301231	1559	0.41	3.85347e-07	0.00117151	Simmental
5	57655717	LOC781363	6254	0.184	4.10006e-07	0.00124117	Simmental
1	157665979	NA	NA	0.012	4.14548e-07	0.0012496	Simmental
1	157822885	LOC112448253	3909	0.258	4.25231e-07	0.0012764	Simmental
1	2608332	LOC112447133	7543	0.98	4.34031e-07	0.00129451	Simmental
12	480748	PCDH20	0	0.199	4.34906e-07	0.00129451	Simmental
5	57600240	LOC520938	8421	0.89	4.39109e-07	0.00130158	Simmental
1	2617150	LOC112447133	0	0.978	4.93992e-07	0.00145818	Simmental
5	83443754	ITPR2	0	0.526	5.10439e-07	0.00150051	Simmental
1	2459049	NA	NA	0.974	5.21278e-07	0.00152606	Simmental
1	157916119	LOC112448253	0	0.876	5.62546e-07	0.00164013	Simmental
1	67987582	MYLK	0	0.126	6.08512e-07	0.0017669	Simmental
1	157845365	LOC112448253	0	0.263	6.30655e-07	0.00182375	Simmental
16	78126029	NA	NA	0.237	6.35848e-07	0.00183132	Simmental
11	105985884	TRAF2	8900	0.967	6.51745e-07	0.00186954	Simmental
11	105985884	FBXW5	434	0.967	6.51745e-07	0.00186954	Simmental
11	105985884	C8G	0	0.967	6.51745e-07	0.00186954	Simmental
11	105985884	LCN12	5815	0.967	6.51745e-07	0.00186954	Simmental
1	2606824	LOC112447133	9051	0.979	6.88969e-07	0.00196224	Simmental
1	2610578	LOC112447133	5297	0.979	6.89579e-07	0.00196224	Simmental
6	73979966	NA	NA	0.013	6.94739e-07	0.00196905	Simmental
1	158134933	NA	NA	0.089	6.97617e-07	0.00196936	Simmental
9	104421477	LOC100301231	916	0.409	7.11485e-07	0.00200057	Simmental
1	2698904	NA	NA	0.98	7.44408e-07	0.00207673	Simmental
1	2699455	NA	NA	0.98	7.4406e-07	0.00207673	Simmental
9	104422683	LOC100301231	0	0.41	7.88122e-07	0.00219009	Simmental
12	260606	NA	NA	0.16	8.52584e-07	0.00236001	Simmental
1	158136226	NA	NA	0.088	8.6103e-07	0.00237415	Simmental
8	112769490	ACP1	6219	0.913	8.69643e-07	0.00238864	Simmental
8	112769490	SH3YL1	0	0.913	8.69643e-07	0.00238864	Simmental
28	664016	NA	NA	0.388	8.84664e-07	0.00242055	Simmental
5	57706586	LOC100847112	0	0.207	1.04685e-06	0.00284245	Simmental
8	112767821	ACP1	4550	0.913	1.04591e-06	0.00284245	Simmental
8	112767821	SH3YL1	0	0.913	1.04591e-06	0.00284245	Simmental
16	894884	NA	NA	0.698	1.08668e-06	0.00293938	Simmental
1	3144864	URB1	0	0.925	1.19762e-06	0.00322719	Simmental
16	887795	NA	NA	0.461	1.22636e-06	0.00329215	Simmental
1	157814055	NA	NA	0.264	1.26075e-06	0.00337175	Simmental
5	57723436	LOC615284	681	0.206	1.27799e-06	0.00340506	Simmental
1	2917522	SYNJ1	0	0.97	1.28827e-06	0.00341964	Simmental
1	2917522	CFAP298	6433	0.97	1.28827e-06	0.00341964	Simmental
15	16633314	GUCY1A2	0	0.145	1.42414e-06	0.0037523	Simmental
28	195867	LOC104968693	0	0.865	1.42156e-06	0.0037523	Simmental
1	2645413	NA	NA	0.979	1.45423e-06	0.0038034	Simmental
6	70257540	KIT	3491	0.857	1.45207e-06	0.0038034	Simmental
1	2624808	LOC112447133	4249	0.978	1.49162e-06	0.00385863	Simmental
1	2641517	NA	NA	0.978	1.4879e-06	0.00385863	Simmental
6	69837464	NA	NA	0.867	1.48748e-06	0.00385863	Simmental
28	663126	NA	NA	0.386	1.50991e-06	0.0038918	Simmental
28	138659	NA	NA	0.841	1.52392e-06	0.00391373	Simmental
27	250838	NA	NA	0.392	1.56309e-06	0.0039999	Simmental
9	104418165	LOC100301231	4228	0.412	1.57407e-06	0.00401355	Simmental
5	57713719	LOC100847112	6815	0.208	1.58159e-06	0.00401833	Simmental
28	662356	NA	NA	0.385	1.61273e-06	0.00408286	Simmental
1	158133600	NA	NA	0.089	1.63307e-06	0.00411968	Simmental
6	73980644	NA	NA	0.013	1.65651e-06	0.00416407	Simmental
28	33481169	NA	NA	0.013	1.67002e-06	0.00418323	Simmental
6	111631453	NA	NA	0.781	1.6949e-06	0.00421586	Simmental
21	69330247	CEP170B	0	0.977	1.69256e-06	0.00421586	Simmental
1	2652685	NA	NA	0.975	1.784e-06	0.00442203	Simmental
6	70246689	KIT	0	0.863	1.84579e-06	0.0045593	Simmental
2	121623819	NA	NA	0.236	1.85911e-06	0.00457633	Simmental
1	2633403	NA	NA	0.978	1.91404e-06	0.00469528	Simmental
2	52960199	ARHGAP15	3659	0.379	1.94969e-06	0.0047527	Simmental
6	73989746	NA	NA	0.013	1.95081e-06	0.0047527	Simmental
1	157818127	LOC112448253	8667	0.265	1.96417e-06	0.00476893	Simmental
8	113265058	NA	NA	0.111	2.00647e-06	0.00485505	Simmental
1	158004856	GPX5	0	0.889	2.05831e-06	0.00496361	Simmental
1	2603369	NA	NA	0.989	2.31183e-06	0.00551885	Simmental
1	2604669	NA	NA	0.989	2.31183e-06	0.00551885	Simmental
21	1306786	NA	NA	0.976	2.30645e-06	0.00551885	Simmental
6	73994352	NA	NA	0.012	2.46174e-06	0.00583754	Simmental
22	24625216	NA	NA	0.805	2.45605e-06	0.00583754	Simmental
6	73995322	NA	NA	0.012	2.4715e-06	0.00584122	Simmental
1	2710801	NA	NA	0.975	2.49425e-06	0.00587546	Simmental
1	2658776	NA	NA	0.975	2.51821e-06	0.00591232	Simmental
12	71136410	LOC522174	5513	0.248	2.59693e-06	0.00607709	Simmental
16	964305	ADORA1	7447	0.38	2.71285e-06	0.00632753	Simmental
16	964305	MYBPH	0	0.38	2.71285e-06	0.00632753	Simmental
16	964305	LOC101906460	0	0.38	2.71285e-06	0.00632753	Simmental
16	964305	CHI3L1	4129	0.38	2.71285e-06	0.00632753	Simmental
5	57694931	NA	NA	0.208	2.76357e-06	0.00642478	Simmental
13	73776699	LOC100196900	9684	0.862	2.804e-06	0.00649754	Simmental
12	558880	NA	NA	0.301	2.82862e-06	0.0065333	Simmental
1	157936126	LOC112448253	8136	0.342	2.86344e-06	0.00659232	Simmental
1	2703664	NA	NA	0.975	2.93642e-06	0.00673853	Simmental
16	970299	MYBPH	4166	0.432	3.04575e-06	0.00694756	Simmental
16	970299	LOC101906460	3722	0.432	3.04575e-06	0.00694756	Simmental
16	970299	CHI3L1	0	0.432	3.04575e-06	0.00694756	Simmental
16	970972	MYBPH	4839	0.432	3.04704e-06	0.00694756	Simmental
16	970972	LOC101906460	4395	0.432	3.04704e-06	0.00694756	Simmental
16	970972	CHI3L1	0	0.432	3.04704e-06	0.00694756	Simmental
22	24637147	NA	NA	0.809	3.0996e-06	0.00704481	Simmental
8	113227246	NA	NA	0.958	3.16122e-06	0.00716201	Simmental
8	113248793	NA	NA	0.143	3.22396e-06	0.00728095	Simmental
6	69847023	NA	NA	0.868	3.29513e-06	0.00741813	Simmental
28	21183221	NA	NA	0.95	3.31381e-06	0.00743665	Simmental
1	2637239	NA	NA	0.975	3.33931e-06	0.0074469	Simmental
1	157817530	LOC112448253	9264	0.266	3.33379e-06	0.0074469	Simmental
6	111667311	NA	NA	0.669	3.39259e-06	0.00754207	Simmental
5	57724863	LOC615284	0	0.862	3.4496e-06	0.00764491	Simmental
8	112790273	SH3YL1	0	0.976	3.51743e-06	0.00777103	Simmental
29	39623030	LOC617765	0	0.84	3.53003e-06	0.00777472	Simmental
28	21186599	NA	NA	0.95	3.60855e-06	0.00792312	Simmental
7	107496188	FBXL17	0	0.98	3.62057e-06	0.00792507	Simmental
7	107496188	MIR2465	9905	0.98	3.62057e-06	0.00792507	Simmental
6	49822527	NA	NA	0.836	3.82337e-06	0.00834331	Simmental
1	158517589	NA	NA	0.881	3.94855e-06	0.0085901	Simmental
6	73996365	NA	NA	0.013	4.11919e-06	0.00893402	Simmental
8	12883446	NA	NA	0.987	4.16156e-06	0.00899848	Simmental
6	70219835	KIT	0	0.861	4.17812e-06	0.00900691	Simmental
8	113201988	NA	NA	0.15	4.21697e-06	0.00905979	Simmental
12	46739136	NA	NA	0.774	4.22812e-06	0.00905979	Simmental
1	2916980	SYNJ1	0	0.97	4.25232e-06	0.00906768	Simmental
1	2916980	CFAP298	6975	0.97	4.25232e-06	0.00906768	Simmental
5	83444237	ITPR2	0	0.468	4.26843e-06	0.00906768	Simmental
14	82386850	SLC2A5	0	0.439	4.27004e-06	0.00906768	Simmental
1	2738165	NA	NA	0.976	4.33045e-06	0.00916859	Simmental
20	23749288	PLPP1	8974	0.983	4.36058e-06	0.00920498	Simmental
20	23749288	MTREX	0	0.983	4.36058e-06	0.00920498	Simmental
6	23460002	PPP3CA	0	0.234	4.4006e-06	0.00926199	Simmental
5	57146239	LOC112446710	5360	0.089	4.48091e-06	0.0094032	Simmental
5	57146239	TRNAS-CGA	6068	0.089	4.48091e-06	0.0094032	Simmental
5	57146239	SMARCC2	0	0.089	4.48091e-06	0.0094032	Simmental
9	104088267	PSMB1	0	0.979	4.50337e-06	0.00942254	Simmental
9	104088267	TBP	4929	0.979	4.50337e-06	0.00942254	Simmental
10	15134932	ITGA11	0	0.945	4.57613e-06	0.00954668	Simmental
6	70216024	KIT	0	0.86	4.61116e-06	0.00959163	Simmental
12	80970487	NA	NA	0.987	4.77993e-06	0.00991372	Simmental
19	50175205	UTS2R	1492	0.052	4.87654e-06	0.0100847	Simmental
19	50175205	LOC783125	9275	0.052	4.87654e-06	0.0100847	Simmental
2	52959066	ARHGAP15	4792	0.392	4.8933e-06	0.01009	Simmental
14	82387391	SLC2A5	0	0.439	5.00316e-06	0.0102867	Simmental
15	84680379	LOC617614	2853	0.19	5.07191e-06	0.010398	Simmental
5	36477674	TMEM117	0	0.026	5.08787e-06	0.0104008	Simmental
15	84803640	NA	NA	0.977	5.2883e-06	0.0107795	Simmental
28	290485	OR5L2	0	0.932	5.41617e-06	0.0110086	Simmental
19	41182899	KRT40	0	0.989	5.5976e-06	0.011345	Simmental
19	41182899	KRTAP3-3	7957	0.989	5.5976e-06	0.011345	Simmental
6	70215009	KIT	0	0.86	5.66221e-06	0.0114433	Simmental
5	57653479	LOC781363	8492	0.239	5.90027e-06	0.0118907	Simmental
2	121591135	NA	NA	0.87	6.36109e-06	0.0127831	Simmental
1	2495039	OLIG1	2759	0.973	6.39697e-06	0.0127835	Simmental
1	2505294	OLIG1	5423	0.973	6.39723e-06	0.0127835	Simmental
1	2505294	LOC100848368	1200	0.973	6.39723e-06	0.0127835	Simmental
1	2520976	NA	NA	0.973	6.44365e-06	0.0128402	Simmental
28	554752	NA	NA	0.187	6.818e-06	0.0135482	Simmental
5	83448204	ITPR2	0	0.461	6.8807e-06	0.0136347	Simmental
1	157922334	LOC112448253	0	0.359	6.98426e-06	0.0136498	Simmental
1	157928710	LOC112448253	720	0.359	6.9561e-06	0.0136498	Simmental
2	53201820	ARHGAP15	0	0.127	6.98191e-06	0.0136498	Simmental
2	53203399	ARHGAP15	0	0.127	6.98044e-06	0.0136498	Simmental
15	84968321	NA	NA	0.118	6.92366e-06	0.0136498	Simmental
1	2574098	NA	NA	0.972	7.06185e-06	0.0137637	Simmental
14	59756569	NA	NA	0.135	7.13272e-06	0.0138638	Simmental
1	158125326	NA	NA	0.896	7.34057e-06	0.014229	Simmental
2	53215600	ARHGAP15	0	0.127	7.38886e-06	0.0142449	Simmental
2	121734716	NA	NA	0.836	7.3855e-06	0.0142449	Simmental
1	157757904	LOC538060	0	0.982	7.44294e-06	0.0143104	Simmental
28	503821	NA	NA	0.9	7.62918e-06	0.0146289	Simmental
5	83096671	ITPR2	0	0.402	7.65456e-06	0.0146382	Simmental
2	52956022	ARHGAP15	7836	0.379	7.78202e-06	0.0146531	Simmental
3	113314	NA	NA	0.018	7.74814e-06	0.0146531	Simmental
6	74002135	NA	NA	0.013	7.78597e-06	0.0146531	Simmental
6	74009155	NA	NA	0.013	7.70783e-06	0.0146531	Simmental
22	24618123	NA	NA	0.81	7.74083e-06	0.0146531	Simmental
22	24621483	NA	NA	0.81	7.74083e-06	0.0146531	Simmental
10	100837968	FOXN3	0	0.86	8.00039e-06	0.0150169	Simmental
5	83099300	ITPR2	0	0.402	8.1229e-06	0.0152068	Simmental
14	59753807	NA	NA	0.861	8.32712e-06	0.0155482	Simmental
12	71087558	NA	NA	0.141	8.36675e-06	0.0155813	Simmental
6	111618988	NA	NA	0.784	8.50736e-06	0.0158017	Simmental
12	478505	PCDH20	0	0.565	8.53062e-06	0.0158037	Simmental
8	69667320	PIWIL2	0	0.589	8.55476e-06	0.0158072	Simmental
5	83101246	ITPR2	0	0.291	8.77982e-06	0.0161811	Simmental
6	49891013	NA	NA	0.783	8.96787e-06	0.0164849	Simmental
6	49900316	NA	NA	0.783	9.05993e-06	0.0166112	Simmental
8	112766112	ACP1	2841	0.98	9.25872e-06	0.0169321	Simmental
8	112766112	SH3YL1	0	0.98	9.25872e-06	0.0169321	Simmental
1	2581964	NA	NA	0.972	9.31478e-06	0.0169909	Simmental
18	64455287	LOC523461	0	0.928	9.34369e-06	0.0170001	Simmental
18	64455287	AURKC	0	0.928	9.34369e-06	0.0170001	Simmental
19	27978222	KRBA2	3960	0.929	9.37692e-06	0.017017	Simmental
19	27978222	RPL26	0	0.929	9.37692e-06	0.017017	Simmental
19	27978222	NDEL1	1574	0.929	9.37692e-06	0.017017	Simmental
19	27978222	RNF222	6641	0.929	9.37692e-06	0.017017	Simmental
1	157885626	LOC112448253	0	0.964	9.4537e-06	0.0171127	Simmental
22	24629420	NA	NA	0.809	9.61409e-06	0.0173189	Simmental
28	524100	NA	NA	0.9	9.6163e-06	0.0173189	Simmental
22	24614530	NA	NA	0.809	9.65497e-06	0.0173446	Simmental
3	119433693	CSF2RA	0	0.747	9.83707e-06	0.0176272	Simmental
3	119433693	LOC100336476	9405	0.747	9.83707e-06	0.0176272	Simmental
28	20762645	NA	NA	0.295	1.00141e-05	0.0178993	Simmental
12	46730506	NA	NA	0.764	1.00936e-05	0.0179513	Simmental
14	59749375	NA	NA	0.133	1.00827e-05	0.0179513	Simmental
28	563054	NA	NA	0.231	1.03499e-05	0.0183612	Simmental
16	956588	ADORA1	0	0.461	1.06134e-05	0.0187818	Simmental
16	956588	MYBPH	573	0.461	1.06134e-05	0.0187818	Simmental
16	956588	LOC101906460	7523	0.461	1.06134e-05	0.0187818	Simmental
14	82386948	SLC2A5	0	0.429	1.07296e-05	0.0188935	Simmental
16	956055	ADORA1	0	0.46	1.0726e-05	0.0188935	Simmental
16	956055	MYBPH	1106	0.46	1.0726e-05	0.0188935	Simmental
16	956055	LOC101906460	8056	0.46	1.0726e-05	0.0188935	Simmental
1	2695515	NA	NA	0.976	1.15107e-05	0.0202188	Simmental
6	49908317	NA	NA	0.782	1.18644e-05	0.0207889	Simmental
15	84965740	NA	NA	0.111	1.2177e-05	0.021284	Simmental
1	158147346	NA	NA	0.88	1.22937e-05	0.0213308	Simmental
12	71135393	LOC522174	6530	0.119	1.22575e-05	0.0213308	Simmental
21	68696434	KIF26A	0	0.975	1.22908e-05	0.0213308	Simmental
10	879876	MCC	0	0.153	1.23722e-05	0.0214148	Simmental
16	976046	MYBPH	9913	0.434	1.28137e-05	0.0221252	Simmental
16	976046	LOC101906460	9469	0.434	1.28137e-05	0.0221252	Simmental
16	976046	CHI3L1	0	0.434	1.28137e-05	0.0221252	Simmental
14	59748459	NA	NA	0.868	1.29115e-05	0.02224	Simmental
5	53237150	NA	NA	0.958	1.30228e-05	0.0223775	Simmental
14	59788986	NA	NA	0.165	1.31815e-05	0.0225957	Simmental
12	564126	NA	NA	0.303	1.33059e-05	0.0227541	Simmental
28	73652	OR5D14	0	0.986	1.33741e-05	0.0228158	Simmental
14	59780709	NA	NA	0.165	1.37673e-05	0.0234306	Simmental
1	2551347	OLIG2	2092	0.99	1.40211e-05	0.0238055	Simmental
1	2588210	NA	NA	0.972	1.48166e-05	0.0250962	Simmental
16	875872	NA	NA	0.305	1.50066e-05	0.0253577	Simmental
6	75548170	NA	NA	0.01	1.52392e-05	0.0256857	Simmental
28	20760564	NA	NA	0.121	1.52729e-05	0.0256857	Simmental
7	44402458	SOWAHA	0	0.914	1.54708e-05	0.0259571	Simmental
6	73984932	NA	NA	0.014	1.57151e-05	0.0263049	Simmental
5	83415552	ITPR2	0	0.265	1.59478e-05	0.0266318	Simmental
11	81092799	RAD51AP2	0	0.939	1.61136e-05	0.0268456	Simmental
1	2926883	SYNJ1	8145	0.96	1.62188e-05	0.0269578	Simmental
1	2926883	CFAP298	0	0.96	1.62188e-05	0.0269578	Simmental
1	157912428	LOC112448253	0	0.828	1.68585e-05	0.0279557	Simmental
3	119463019	LOC100336476	0	0.978	1.70134e-05	0.028147	Simmental
8	26570741	NA	NA	0.867	1.71111e-05	0.028243	Simmental
15	72618997	LOC112441587	9943	0.085	1.72685e-05	0.0284368	Simmental
1	158077298	ZSCAN23	0	0.532	1.83051e-05	0.0300741	Simmental
12	15355297	GTF2F2	0	0.897	1.8392e-05	0.0301472	Simmental
12	15355297	KCTD4	5247	0.897	1.8392e-05	0.0301472	Simmental
8	112702605	NA	NA	0.917	1.84884e-05	0.0302356	Simmental
26	26111562	SORCS3	0	0.987	1.86084e-05	0.0303622	Simmental
2	52859787	NA	NA	0.424	1.89101e-05	0.0307837	Simmental
16	881466	NA	NA	0.304	1.91951e-05	0.0311763	Simmental
10	875129	MCC	0	0.153	1.96415e-05	0.0318008	Simmental
12	80966578	NA	NA	0.986	1.9669e-05	0.0318008	Simmental
16	980010	CHI3L1	1468	0.433	1.99349e-05	0.0320884	Simmental
20	71937525	IGCGAMMA	8778	0.23	1.99371e-05	0.0320884	Simmental
20	71937525	LOC101906441	6048	0.23	1.99371e-05	0.0320884	Simmental
20	71937525	LOC524810	6201	0.23	1.99371e-05	0.0320884	Simmental
20	71937525	IGHE	6815	0.23	1.99371e-05	0.0320884	Simmental
6	79182790	LOC112447087	0	0.789	2.01053e-05	0.0322861	Simmental
5	57436684	MMP19	3680	0.769	2.04447e-05	0.0327572	Simmental
5	57436684	LOC507581	0	0.769	2.04447e-05	0.0327572	Simmental
5	57436684	DNAJC14	1435	0.769	2.04447e-05	0.0327572	Simmental
5	57436684	ORMDL2	9470	0.769	2.04447e-05	0.0327572	Simmental
6	111632279	NA	NA	0.784	2.05028e-05	0.0327764	Simmental
15	85004647	NA	NA	0.521	2.07056e-05	0.0330264	Simmental
10	940793	MCC	0	0.181	2.12855e-05	0.0338754	Simmental
18	64454121	LOC523461	0	0.928	2.21294e-05	0.0351399	Simmental
18	64454121	AURKC	0	0.928	2.21294e-05	0.0351399	Simmental
5	57531431	LOC101903534	5098	0.77	2.38216e-05	0.0377428	Simmental
5	57531431	CD63	0	0.77	2.38216e-05	0.0377428	Simmental
5	57531431	RDH5	2221	0.77	2.38216e-05	0.0377428	Simmental
5	57531431	BLOC1S1	6769	0.77	2.38216e-05	0.0377428	Simmental
9	104641228	NA	NA	0.153	2.40092e-05	0.0379554	Simmental
6	71112650	LOC107132570	0	0.899	2.45776e-05	0.0386137	Simmental
18	65716528	LOC100847831	6741	0.973	2.45537e-05	0.0386137	Simmental
18	65716528	LOC100847773	0	0.973	2.45537e-05	0.0386137	Simmental
18	65716528	ZNF446	3995	0.973	2.45537e-05	0.0386137	Simmental
28	195637	LOC104968693	0	0.929	2.45884e-05	0.0386137	Simmental
5	56735558	PRIM1	6018	0.053	2.48422e-05	0.0388322	Simmental
5	56735558	NACA	0	0.053	2.48422e-05	0.0388322	Simmental
5	56741660	NACA	0	0.053	2.48913e-05	0.0388322	Simmental
21	1889959	NA	NA	0.976	2.48698e-05	0.0388322	Simmental
23	35094375	PRP3	0	0.249	2.6223e-05	0.0408201	Simmental
23	35094375	LOC112443943	1959	0.249	2.6223e-05	0.0408201	Simmental
12	562639	NA	NA	0.306	2.66149e-05	0.0413398	Simmental
5	57432987	MMP19	0	0.766	2.72421e-05	0.0422218	Simmental
5	57432987	LOC507581	448	0.766	2.72421e-05	0.0422218	Simmental
5	57432987	DNAJC14	5132	0.766	2.72421e-05	0.0422218	Simmental
1	8949784	NA	NA	0.055	2.73843e-05	0.0422779	Simmental
15	84591723	NA	NA	0.165	2.73971e-05	0.0422779	Simmental
3	119550031	P2RY8	0	0.134	2.85641e-05	0.0439832	Simmental
15	84638453	NA	NA	0.193	2.91862e-05	0.0448442	Simmental
6	7036603	NDST3	0	0.983	3.017e-05	0.0461904	Simmental
15	85007180	NA	NA	0.521	3.01923e-05	0.0461904	Simmental
14	242605	LOC789384	0	0.12	3.03404e-05	0.0463174	Simmental
13	47429614	TMEM230	0	0.866	3.31353e-05	0.050368	Simmental
13	47429614	PCNA	790	0.866	3.31353e-05	0.050368	Simmental
17	47703121	TMEM132D	0	0.22	3.30812e-05	0.050368	Simmental
23	34499432	NA	NA	0.137	3.36845e-05	0.0510936	Simmental
23	34480761	NA	NA	0.108	3.4659e-05	0.0524599	Simmental
14	206425	NA	NA	0.358	3.52921e-05	0.0533047	Simmental
1	158122017	NA	NA	0.064	3.55557e-05	0.0534758	Simmental
6	71048216	NMU	0	0.104	3.55218e-05	0.0534758	Simmental
2	52865125	NA	NA	0.426	3.56462e-05	0.0534988	Simmental
20	68924899	NA	NA	0.196	3.62687e-05	0.0543185	Simmental
16	858502	LOC112441941	1414	0.301	3.76276e-05	0.0562352	Simmental
6	111650478	NA	NA	0.211	3.8318e-05	0.0571469	Simmental
1	127050435	ATP1B3	0	0.866	3.97263e-05	0.0589999	Simmental
18	64454169	LOC523461	0	0.932	3.96922e-05	0.0589999	Simmental
18	64454169	AURKC	0	0.932	3.96922e-05	0.0589999	Simmental
5	5516675	NA	NA	0.812	4.05384e-05	0.0600805	Simmental
22	58936297	ACAD9	0	0.988	4.15151e-05	0.0614002	Simmental
22	58936297	KIAA1257	2265	0.988	4.15151e-05	0.0614002	Simmental
14	33019452	NA	NA	0.278	4.17455e-05	0.0616129	Simmental
2	25849615	MYO3B	0	0.976	4.20038e-05	0.0617379	Simmental
6	73998205	NA	NA	0.013	4.19799e-05	0.0617379	Simmental
16	12797530	LOC107133222	0	0.022	4.24848e-05	0.0623161	Simmental
9	104453514	NA	NA	0.344	4.26866e-05	0.0624834	Simmental
12	18431057	CYSLTR2	0	0.959	4.28849e-05	0.0625257	Simmental
12	18434689	CYSLTR2	0	0.959	4.28913e-05	0.0625257	Simmental
21	6508620	ADAMTS17	0	0.416	4.34599e-05	0.063225	Simmental
17	47703800	TMEM132D	0	0.217	4.54449e-05	0.0659778	Simmental
20	71964575	LOC524810	0	0.98	4.57467e-05	0.0662807	Simmental
20	71965088	LOC524810	0	0.979	4.65292e-05	0.0672774	Simmental
16	839661	NA	NA	0.364	4.66957e-05	0.0673812	Simmental
2	121439894	SHOX	7084	0.344	4.88121e-05	0.0702926	Simmental
15	84582367	NA	NA	0.194	4.91074e-05	0.0705749	Simmental
2	52864401	NA	NA	0.425	4.95785e-05	0.0711084	Simmental
2	108528943	NA	NA	0.42	4.96952e-05	0.0711323	Simmental
16	80017780	KDM5B	0	0.986	4.99056e-05	0.07129	Simmental
6	71051265	NMU	0	0.101	5.04629e-05	0.0719417	Simmental
3	98845524	FOXE3	4979	0.392	5.14755e-05	0.0732385	Simmental
6	71056057	NMU	0	0.099	5.28627e-05	0.0749126	Simmental
20	69653101	NA	NA	0.287	5.28109e-05	0.0749126	Simmental
6	71050582	NMU	0	0.1	5.31755e-05	0.075206	Simmental
23	29149819	LOC523769	0	0.753	5.33502e-05	0.0753033	Simmental
23	29149819	OR10C1	0	0.753	5.33502e-05	0.0753033	Simmental
23	29149819	LOC523768	5050	0.753	5.33502e-05	0.0753033	Simmental
5	58628294	LOC787866	8667	0.312	5.37553e-05	0.0757249	Simmental
18	62796600	LOC619159	0	0.985	5.45091e-05	0.0766351	Simmental
2	52878518	NA	NA	0.424	5.49246e-05	0.0770668	Simmental
28	556843	NA	NA	0.223	5.5188e-05	0.0772841	Simmental
28	557808	NA	NA	0.223	5.54277e-05	0.0774672	Simmental
5	56063120	R3HDM2	0	0.806	5.64951e-05	0.0784965	Simmental
6	71082655	LOC107132570	0	0.102	5.64143e-05	0.0784965	Simmental
6	71087414	LOC107132570	0	0.102	5.64313e-05	0.0784965	Simmental
1	158407928	ASMT	0	0.93	5.69255e-05	0.0789193	Simmental
15	84621614	LOC100299117	3998	0.197	5.70213e-05	0.0789193	Simmental
1	157905244	LOC112448253	0	0.825	5.72532e-05	0.0789413	Simmental
5	20059833	NA	NA	0.246	5.7421e-05	0.0789413	Simmental
5	58843129	LOC788126	6984	0.31	5.73799e-05	0.0789413	Simmental
15	84686045	LOC617614	0	0.157	5.75581e-05	0.0789413	Simmental
18	64454000	LOC523461	0	0.928	5.7592e-05	0.0789413	Simmental
18	64454000	AURKC	0	0.928	5.7592e-05	0.0789413	Simmental
15	84629276	NA	NA	0.197	5.79362e-05	0.0792603	Simmental
5	87663229	NA	NA	0.737	5.86224e-05	0.0800451	Simmental
1	158472415	NA	NA	0.431	6.07753e-05	0.0828258	Simmental
6	71080574	LOC107132570	0	0.103	6.1178e-05	0.0832152	Simmental
2	52877172	NA	NA	0.424	6.14218e-05	0.0833873	Simmental
2	121500236	NA	NA	0.838	6.16705e-05	0.0835655	Simmental
5	83487599	ITPR2	0	0.184	6.22136e-05	0.0838224	Simmental
6	71055466	NMU	0	0.103	6.21917e-05	0.0838224	Simmental
15	84646094	NA	NA	0.197	6.21235e-05	0.0838224	Simmental
16	12805767	LOC107133222	0	0.022	6.24895e-05	0.084035	Simmental
7	13922971	NA	NA	0.971	6.36824e-05	0.0854776	Simmental
8	26305056	ADAMTSL1	0	0.971	6.56275e-05	0.0877573	Simmental
28	20498933	NA	NA	0.805	6.55448e-05	0.0877573	Simmental
5	83471582	ITPR2	0	0.343	6.6173e-05	0.0883207	Simmental
1	158036442	GPX6	0	0.882	6.70911e-05	0.0893783	Simmental
1	158036442	LOC112448270	2093	0.882	6.70911e-05	0.0893783	Simmental
1	158036442	TRNAA-AGC	8130	0.882	6.70911e-05	0.0893783	Simmental
1	158036442	TRNAT-CGU	8704	0.882	6.70911e-05	0.0893783	Simmental
18	63085136	NA	NA	0.174	6.73017e-05	0.0894913	Simmental
12	18417580	NA	NA	0.958	6.77695e-05	0.0899453	Simmental
8	111818202	MYT1L	0	0.029	6.82583e-05	0.0904254	Simmental
8	111818202	LOC112447857	6913	0.029	6.82583e-05	0.0904254	Simmental
28	45907252	LOC101905670	0	0.806	6.84996e-05	0.0905764	Simmental
1	158031688	GPX6	0	0.81	6.9431e-05	0.0916376	Simmental
1	158031688	LOC112448270	6847	0.81	6.9431e-05	0.0916376	Simmental
15	84599796	NA	NA	0.195	6.95623e-05	0.0916408	Simmental
1	152466874	EAF1	3601	0.145	7.026e-05	0.092388	Simmental
5	58603174	LOC100138866	7417	0.313	7.03891e-05	0.092388	Simmental
7	41399474	LOC112447408	1248	0.951	7.12831e-05	0.093389	Simmental
8	113228120	NA	NA	0.925	7.25118e-05	0.0948241	Simmental
6	69537902	CHIC2	0	0.894	7.53216e-05	0.0979582	Simmental
6	71043586	NMU	0	0.098	7.52757e-05	0.0979582	Simmental
6	71044753	NMU	0	0.098	7.52673e-05	0.0979582	Simmental
26	32257106	NA	NA	0.22	7.57249e-05	0.0983031	Simmental
28	640998	NA	NA	0.363	3.89505e-271	2.78721e-265	Gelbvieh
28	619600	NA	NA	0.481	7.44537e-181	2.66388e-175	Gelbvieh
28	623597	NA	NA	0.491	1.31718e-163	2.4501e-158	Gelbvieh
28	622627	NA	NA	0.491	1.36958e-163	2.4501e-158	Gelbvieh
28	627488	NA	NA	0.492	8.65469e-163	1.23862e-157	Gelbvieh
28	644377	NA	NA	0.495	8.39055e-158	1.00068e-152	Gelbvieh
28	646549	NA	NA	0.511	4.35395e-146	4.45085e-141	Gelbvieh
28	618487	NA	NA	0.472	3.12994e-136	2.79965e-131	Gelbvieh
28	644995	NA	NA	0.465	1.75725e-127	1.39717e-122	Gelbvieh
28	645764	NA	NA	0.466	4.71376e-126	3.37306e-121	Gelbvieh
28	670528	NA	NA	0.411	8.57983e-90	5.12096e-85	Gelbvieh
28	669630	NA	NA	0.411	8.58767e-90	5.12096e-85	Gelbvieh
28	677071	NA	NA	0.41	1.02005e-89	5.61483e-85	Gelbvieh
28	664016	NA	NA	0.55	1.41459e-75	7.23038e-71	Gelbvieh
28	662356	NA	NA	0.549	7.37747e-75	3.51944e-70	Gelbvieh
28	663126	NA	NA	0.549	8.79406e-75	3.93303e-70	Gelbvieh
28	624607	NA	NA	0.731	2.90246e-66	1.22173e-61	Gelbvieh
28	39225	NA	NA	0.698	3.13312e-65	1.24555e-60	Gelbvieh
1	157913264	LOC112448253	0	0.131	5.0547e-42	1.9037e-37	Gelbvieh
28	138659	NA	NA	0.641	1.75697e-39	6.28626e-35	Gelbvieh
2	53151541	ARHGAP15	0	0.898	1.29145e-31	4.40064e-27	Gelbvieh
1	158227482	TXLNA	0	0.24	5.48122e-30	1.78284e-25	Gelbvieh
16	955146	ADORA1	0	0.861	2.15267e-27	6.69742e-23	Gelbvieh
16	955146	MYBPH	2015	0.861	2.15267e-27	6.69742e-23	Gelbvieh
16	955146	LOC101906460	8965	0.861	2.15267e-27	6.69742e-23	Gelbvieh
28	466053	NA	NA	0.491	4.8503e-27	1.44616e-22	Gelbvieh
14	59774083	NA	NA	0.068	3.38783e-26	9.69705e-22	Gelbvieh
16	958041	ADORA1	1183	0.855	5.34717e-26	1.47166e-21	Gelbvieh
16	958041	MYBPH	0	0.855	5.34717e-26	1.47166e-21	Gelbvieh
16	958041	LOC101906460	6070	0.855	5.34717e-26	1.47166e-21	Gelbvieh
16	958881	ADORA1	2023	0.855	7.00637e-26	1.85689e-21	Gelbvieh
16	958881	MYBPH	0	0.855	7.00637e-26	1.85689e-21	Gelbvieh
16	958881	LOC101906460	5230	0.855	7.00637e-26	1.85689e-21	Gelbvieh
16	958881	CHI3L1	9553	0.855	7.00637e-26	1.85689e-21	Gelbvieh
14	59775483	NA	NA	0.068	1.25671e-25	3.21171e-21	Gelbvieh
1	157945334	NA	NA	0.162	1.37959e-24	3.40415e-20	Gelbvieh
16	955454	ADORA1	0	0.906	2.42099e-24	5.77469e-20	Gelbvieh
16	955454	MYBPH	1707	0.906	2.42099e-24	5.77469e-20	Gelbvieh
16	955454	LOC101906460	8657	0.906	2.42099e-24	5.77469e-20	Gelbvieh
14	59778070	NA	NA	0.071	3.27172e-24	7.55217e-20	Gelbvieh
14	59776885	NA	NA	0.929	7.75853e-24	1.73495e-19	Gelbvieh
16	957231	ADORA1	373	0.779	1.24613e-23	2.70213e-19	Gelbvieh
16	957231	MYBPH	0	0.779	1.24613e-23	2.70213e-19	Gelbvieh
16	957231	LOC101906460	6880	0.779	1.24613e-23	2.70213e-19	Gelbvieh
1	158136926	NA	NA	0.247	2.87547e-23	6.05185e-19	Gelbvieh
14	59776075	NA	NA	0.071	3.35519e-22	6.85972e-18	Gelbvieh
28	20762645	NA	NA	0.365	6.26156e-21	1.24462e-16	Gelbvieh
14	59764615	NA	NA	0.075	8.41142e-21	1.62677e-16	Gelbvieh
10	50297029	NA	NA	0.906	9.63446e-21	1.81427e-16	Gelbvieh
1	157598069	NA	NA	0.312	1.77336e-20	3.25378e-16	Gelbvieh
1	157606959	NA	NA	0.315	2.46603e-20	4.41159e-16	Gelbvieh
1	157601384	NA	NA	0.311	2.69347e-20	4.70095e-16	Gelbvieh
1	157596489	NA	NA	0.31	4.44586e-20	7.31739e-16	Gelbvieh
1	157609081	NA	NA	0.313	4.69814e-20	7.31739e-16	Gelbvieh
1	157609671	NA	NA	0.313	4.69821e-20	7.31739e-16	Gelbvieh
1	157609520	NA	NA	0.313	4.70021e-20	7.31739e-16	Gelbvieh
1	157610245	NA	NA	0.313	4.70388e-20	7.31739e-16	Gelbvieh
1	157609914	NA	NA	0.313	4.8187e-20	7.33651e-16	Gelbvieh
28	705831	RHOU	0	0.484	5.03244e-20	7.50232e-16	Gelbvieh
1	157597183	NA	NA	0.31	5.458e-20	7.97067e-16	Gelbvieh
1	157600425	NA	NA	0.31	6.14866e-20	8.7997e-16	Gelbvieh
1	157594665	NA	NA	0.31	1.59459e-19	2.23736e-15	Gelbvieh
1	157595327	NA	NA	0.313	2.05583e-19	2.82905e-15	Gelbvieh
1	157605027	NA	NA	0.312	2.10848e-19	2.84676e-15	Gelbvieh
14	59767770	NA	NA	0.052	2.29465e-19	3.04074e-15	Gelbvieh
1	157604781	NA	NA	0.311	2.33848e-19	3.04249e-15	Gelbvieh
10	50279137	NA	NA	0.904	4.80027e-19	6.13388e-15	Gelbvieh
1	158217466	TXLNA	0	0.197	6.25331e-19	7.85042e-15	Gelbvieh
14	59762495	NA	NA	0.077	7.97165e-19	9.83508e-15	Gelbvieh
28	708125	RHOU	1240	0.53	9.77802e-19	1.18592e-14	Gelbvieh
1	157934443	LOC112448253	6453	0.208	1.39712e-18	1.66625e-14	Gelbvieh
16	934993	ADORA1	0	0.165	2.26214e-18	2.65367e-14	Gelbvieh
16	966645	ADORA1	9787	0.81	3.27517e-18	3.76524e-14	Gelbvieh
16	966645	MYBPH	512	0.81	3.27517e-18	3.76524e-14	Gelbvieh
16	966645	LOC101906460	68	0.81	3.27517e-18	3.76524e-14	Gelbvieh
16	966645	CHI3L1	1789	0.81	3.27517e-18	3.76524e-14	Gelbvieh
16	965917	ADORA1	9059	0.19	3.31494e-18	3.76524e-14	Gelbvieh
16	965917	MYBPH	0	0.19	3.31494e-18	3.76524e-14	Gelbvieh
16	965917	LOC101906460	0	0.19	3.31494e-18	3.76524e-14	Gelbvieh
16	965917	CHI3L1	2517	0.19	3.31494e-18	3.76524e-14	Gelbvieh
16	969409	MYBPH	3276	0.19	4.94899e-18	5.53343e-14	Gelbvieh
16	969409	LOC101906460	2832	0.19	4.94899e-18	5.53343e-14	Gelbvieh
16	969409	CHI3L1	0	0.19	4.94899e-18	5.53343e-14	Gelbvieh
2	53183993	ARHGAP15	0	0.067	9.36012e-18	1.03045e-13	Gelbvieh
12	46730506	NA	NA	0.743	2.04529e-17	2.21753e-13	Gelbvieh
1	157593001	NA	NA	0.311	2.27319e-17	2.42784e-13	Gelbvieh
1	157574105	NA	NA	0.311	2.78879e-17	2.9347e-13	Gelbvieh
1	157580566	NA	NA	0.312	3.14408e-17	3.26063e-13	Gelbvieh
3	119518454	P2RY8	0	0.292	3.30416e-17	3.3777e-13	Gelbvieh
1	157579079	NA	NA	0.312	3.38303e-17	3.40961e-13	Gelbvieh
1	157584297	NA	NA	0.3	3.74134e-17	3.61787e-13	Gelbvieh
1	157585388	NA	NA	0.3	3.74134e-17	3.61787e-13	Gelbvieh
1	157586519	NA	NA	0.3	3.74134e-17	3.61787e-13	Gelbvieh
12	84293985	MYO16	0	0.17	5.10984e-17	4.87533e-13	Gelbvieh
1	157619896	NA	NA	0.342	5.67878e-17	5.34686e-13	Gelbvieh
15	77106772	DDB2	0	0.516	5.84995e-17	5.4365e-13	Gelbvieh
15	77106772	ACP2	7794	0.516	5.84995e-17	5.4365e-13	Gelbvieh
1	157593877	NA	NA	0.306	6.41297e-17	5.88332e-13	Gelbvieh
1	158301447	TMEM39B	0	0.191	6.55524e-17	5.93772e-13	Gelbvieh
1	157589021	NA	NA	0.31	8.2112e-17	7.13019e-13	Gelbvieh
1	157610805	NA	NA	0.342	8.66887e-17	7.13019e-13	Gelbvieh
1	157611261	NA	NA	0.342	8.66887e-17	7.13019e-13	Gelbvieh
1	157612164	NA	NA	0.342	8.66887e-17	7.13019e-13	Gelbvieh
1	157612689	NA	NA	0.342	8.66887e-17	7.13019e-13	Gelbvieh
1	157613761	NA	NA	0.342	8.66887e-17	7.13019e-13	Gelbvieh
1	157614279	NA	NA	0.342	8.66887e-17	7.13019e-13	Gelbvieh
1	157616414	NA	NA	0.342	8.66887e-17	7.13019e-13	Gelbvieh
1	157588023	NA	NA	0.295	1.00372e-16	8.16184e-13	Gelbvieh
1	157575353	NA	NA	0.295	1.16856e-16	9.34456e-13	Gelbvieh
1	157621571	NA	NA	0.344	1.17529e-16	9.34456e-13	Gelbvieh
1	157617571	NA	NA	0.342	1.21607e-16	9.56258e-13	Gelbvieh
1	157616121	NA	NA	0.342	1.31618e-16	1.02373e-12	Gelbvieh
1	157581929	NA	NA	0.306	1.41156e-16	1.08611e-12	Gelbvieh
28	20773711	NA	NA	0.322	1.46913e-16	1.11505e-12	Gelbvieh
1	157570078	NA	NA	0.295	1.48033e-16	1.11505e-12	Gelbvieh
28	734858	NA	NA	0.509	2.08657e-16	1.55532e-12	Gelbvieh
16	965803	ADORA1	8945	0.806	5.51371e-16	4.06752e-12	Gelbvieh
16	965803	MYBPH	0	0.806	5.51371e-16	4.06752e-12	Gelbvieh
16	965803	LOC101906460	0	0.806	5.51371e-16	4.06752e-12	Gelbvieh
16	965803	CHI3L1	2631	0.806	5.51371e-16	4.06752e-12	Gelbvieh
1	157625322	NA	NA	0.324	5.70574e-16	4.16623e-12	Gelbvieh
28	44630	NA	NA	0.33	5.80413e-16	4.19527e-12	Gelbvieh
12	341008	NA	NA	0.395	8.08237e-16	5.78357e-12	Gelbvieh
1	158126167	NA	NA	0.065	9.8535e-16	6.98115e-12	Gelbvieh
12	357575	NA	NA	0.393	1.75016e-15	1.22782e-11	Gelbvieh
28	439307	NA	NA	0.851	2.20497e-15	1.53187e-11	Gelbvieh
28	430287	NA	NA	0.851	2.24342e-15	1.5436e-11	Gelbvieh
1	157822885	LOC112448253	3909	0.15	2.48521e-15	1.69368e-11	Gelbvieh
1	158313554	TMEM39B	0	0.173	2.66321e-15	1.79787e-11	Gelbvieh
12	127180	NA	NA	0.322	3.04406e-15	2.03576e-11	Gelbvieh
16	771100	PPFIA4	0	0.798	4.19428e-15	2.77902e-11	Gelbvieh
28	692718	RHOU	4621	0.917	4.74367e-15	3.11419e-11	Gelbvieh
27	21115703	NA	NA	0.935	4.79879e-15	3.12174e-11	Gelbvieh
1	157818127	LOC112448253	8667	0.159	9.97843e-15	6.43275e-11	Gelbvieh
14	59780709	NA	NA	0.088	1.32179e-14	8.44505e-11	Gelbvieh
12	46739136	NA	NA	0.749	1.63027e-14	1.03238e-10	Gelbvieh
28	704958	RHOU	0	0.39	1.67034e-14	1.04847e-10	Gelbvieh
16	968458	MYBPH	2325	0.197	1.70315e-14	1.05977e-10	Gelbvieh
16	968458	LOC101906460	1881	0.197	1.70315e-14	1.05977e-10	Gelbvieh
16	968458	CHI3L1	0	0.197	1.70315e-14	1.05977e-10	Gelbvieh
1	157817530	LOC112448253	9264	0.159	2.2695e-14	1.4e-10	Gelbvieh
28	20760564	NA	NA	0.249	2.3713e-14	1.4503e-10	Gelbvieh
16	968506	MYBPH	2373	0.802	2.4922e-14	1.51133e-10	Gelbvieh
16	968506	LOC101906460	1929	0.802	2.4922e-14	1.51133e-10	Gelbvieh
16	968506	CHI3L1	0	0.802	2.4922e-14	1.51133e-10	Gelbvieh
1	157845365	LOC112448253	0	0.157	2.59066e-14	1.55783e-10	Gelbvieh
1	158314127	TMEM39B	0	0.178	2.94997e-14	1.75911e-10	Gelbvieh
1	157814055	NA	NA	0.158	3.20333e-14	1.89441e-10	Gelbvieh
16	783098	PPFIA4	0	0.799	4.88451e-14	2.86496e-10	Gelbvieh
1	158316722	TMEM39B	683	0.177	4.93711e-14	2.87227e-10	Gelbvieh
1	158316722	KHDRBS1	9721	0.177	4.93711e-14	2.87227e-10	Gelbvieh
16	887795	NA	NA	0.464	1.1128e-13	6.42176e-10	Gelbvieh
14	59750478	NA	NA	0.063	1.20308e-13	6.88717e-10	Gelbvieh
1	158472415	NA	NA	0.409	2.72423e-13	1.54674e-09	Gelbvieh
1	158132513	NA	NA	0.06	2.74513e-13	1.54674e-09	Gelbvieh
27	21111621	NA	NA	0.915	3.72109e-13	2.08026e-09	Gelbvieh
28	681794	NA	NA	0.607	4.61523e-13	2.56013e-09	Gelbvieh
2	53214958	ARHGAP15	0	0.068	5.76213e-13	3.14787e-09	Gelbvieh
2	53201820	ARHGAP15	0	0.063	5.80338e-13	3.14787e-09	Gelbvieh
2	53203399	ARHGAP15	0	0.063	5.80675e-13	3.14787e-09	Gelbvieh
28	20788027	NA	NA	0.642	6.25442e-13	3.35173e-09	Gelbvieh
1	157926861	LOC112448253	0	0.8	6.27649e-13	3.35173e-09	Gelbvieh
1	157881491	LOC112448253	0	0.109	1.01261e-12	5.36741e-09	Gelbvieh
28	20778594	NA	NA	0.667	1.16531e-12	6.1314e-09	Gelbvieh
28	20766766	NA	NA	0.666	1.46921e-12	7.674e-09	Gelbvieh
28	691721	RHOU	5618	0.079	1.65635e-12	8.58875e-09	Gelbvieh
5	5266489	NA	NA	0.896	1.73667e-12	8.94046e-09	Gelbvieh
1	157860940	LOC112448253	0	0.118	2.18706e-12	1.11787e-08	Gelbvieh
16	352599	NA	NA	0.811	2.25298e-12	1.14339e-08	Gelbvieh
1	158119988	NA	NA	0.206	2.35194e-12	1.18521e-08	Gelbvieh
16	943916	ADORA1	0	0.392	2.85165e-12	1.42698e-08	Gelbvieh
16	207162	NA	NA	0.344	2.97238e-12	1.47706e-08	Gelbvieh
16	792565	PPFIA4	1285	0.216	3.16797e-12	1.56318e-08	Gelbvieh
16	792565	MYOG	4990	0.216	3.16797e-12	1.56318e-08	Gelbvieh
1	158118717	NA	NA	0.262	3.18937e-12	1.56318e-08	Gelbvieh
16	208955	NA	NA	0.346	3.39779e-12	1.65401e-08	Gelbvieh
14	59749375	NA	NA	0.061	4.00251e-12	1.93521e-08	Gelbvieh
5	5267624	NA	NA	0.105	4.86949e-12	2.33859e-08	Gelbvieh
28	285450	LOC513384	6941	0.745	5.16571e-12	2.46431e-08	Gelbvieh
28	285450	OR5L2	4291	0.745	5.16571e-12	2.46431e-08	Gelbvieh
14	59748459	NA	NA	0.939	6.19287e-12	2.93476e-08	Gelbvieh
12	339978	NA	NA	0.112	6.87725e-12	3.23764e-08	Gelbvieh
1	157863379	LOC112448253	0	0.116	7.68901e-12	3.59614e-08	Gelbvieh
16	425364	NA	NA	0.806	8.12852e-12	3.77701e-08	Gelbvieh
1	157603846	NA	NA	0.117	9.29296e-12	4.29022e-08	Gelbvieh
2	22339423	GPR155	0	0.804	1.41017e-11	6.45026e-08	Gelbvieh
2	121473182	NA	NA	0.255	1.4152e-11	6.45026e-08	Gelbvieh
1	158134933	NA	NA	0.068	1.77846e-11	8.05463e-08	Gelbvieh
12	46724096	NA	NA	0.745	2.01374e-11	9.06282e-08	Gelbvieh
28	20796240	NA	NA	0.561	2.13049e-11	9.52835e-08	Gelbvieh
1	158136226	NA	NA	0.067	2.16056e-11	9.60281e-08	Gelbvieh
1	158133600	NA	NA	0.067	2.24809e-11	9.93016e-08	Gelbvieh
2	53215600	ARHGAP15	0	0.063	2.79965e-11	1.22906e-07	Gelbvieh
12	46722361	NA	NA	0.745	3.05043e-11	1.32444e-07	Gelbvieh
12	46725232	NA	NA	0.745	3.05393e-11	1.32444e-07	Gelbvieh
1	158114454	NA	NA	0.264	3.66485e-11	1.57981e-07	Gelbvieh
16	297309	NA	NA	0.806	4.08836e-11	1.75182e-07	Gelbvieh
16	249279	NA	NA	0.807	4.51375e-11	1.92259e-07	Gelbvieh
15	77078794	ARFGAP2	5070	0.443	4.55219e-11	1.92749e-07	Gelbvieh
15	77078794	PACSIN3	0	0.443	4.55219e-11	1.92749e-07	Gelbvieh
12	409980	NA	NA	0.393	6.04223e-11	2.54335e-07	Gelbvieh
2	121395268	CLDN12	6865	0.437	6.24543e-11	2.61351e-07	Gelbvieh
14	59753807	NA	NA	0.936	6.93135e-11	2.88368e-07	Gelbvieh
3	119530212	P2RY8	0	0.132	7.00647e-11	2.89808e-07	Gelbvieh
14	13362489	NA	NA	0.989	9.012e-11	3.7062e-07	Gelbvieh
16	756112	PPFIA4	0	0.702	9.44109e-11	3.86048e-07	Gelbvieh
16	276403	NA	NA	0.337	1.43226e-10	5.82326e-07	Gelbvieh
16	393958	NA	NA	0.338	1.69451e-10	6.85061e-07	Gelbvieh
16	389195	NA	NA	0.336	1.73387e-10	6.97035e-07	Gelbvieh
16	956588	ADORA1	0	0.472	2.15796e-10	8.62675e-07	Gelbvieh
16	956588	MYBPH	573	0.472	2.15796e-10	8.62675e-07	Gelbvieh
16	956588	LOC101906460	7523	0.472	2.15796e-10	8.62675e-07	Gelbvieh
16	956055	ADORA1	0	0.471	2.36338e-10	9.39546e-07	Gelbvieh
16	956055	MYBPH	1106	0.471	2.36338e-10	9.39546e-07	Gelbvieh
16	956055	LOC101906460	8056	0.471	2.36338e-10	9.39546e-07	Gelbvieh
2	121471947	NA	NA	0.251	2.57096e-10	1.01642e-06	Gelbvieh
16	774307	PPFIA4	0	0.707	2.66537e-10	1.04796e-06	Gelbvieh
16	767755	PPFIA4	0	0.707	2.73748e-10	1.07043e-06	Gelbvieh
16	244385	NA	NA	0.337	3.13595e-10	1.21958e-06	Gelbvieh
16	775648	PPFIA4	0	0.707	3.20619e-10	1.24015e-06	Gelbvieh
14	13816739	LOC101907803	0	0.985	3.22503e-10	1.24073e-06	Gelbvieh
2	121526724	NA	NA	0.51	3.35214e-10	1.28274e-06	Gelbvieh
2	53296138	ARHGAP15	0	0.107	3.4946e-10	1.33014e-06	Gelbvieh
2	121394364	CLDN12	7769	0.477	4.27744e-10	1.61949e-06	Gelbvieh
16	768845	PPFIA4	0	0.708	4.33837e-10	1.63392e-06	Gelbvieh
16	329122	NA	NA	0.336	4.37566e-10	1.63934e-06	Gelbvieh
16	323383	NA	NA	0.336	4.55493e-10	1.69761e-06	Gelbvieh
12	46680531	NA	NA	0.765	4.70776e-10	1.74548e-06	Gelbvieh
16	325270	NA	NA	0.337	4.91867e-10	1.79709e-06	Gelbvieh
16	327699	NA	NA	0.337	4.92038e-10	1.79709e-06	Gelbvieh
16	338529	NA	NA	0.339	4.92231e-10	1.79709e-06	Gelbvieh
14	59756569	NA	NA	0.063	5.23172e-10	1.90036e-06	Gelbvieh
15	77043252	C15H11orf49	0	0.259	7.416e-10	2.67149e-06	Gelbvieh
28	753234	NA	NA	0.516	7.42932e-10	2.67149e-06	Gelbvieh
12	46697294	NA	NA	0.523	8.2077e-10	2.93663e-06	Gelbvieh
15	77037779	C15H11orf49	0	0.262	1.03605e-09	3.68845e-06	Gelbvieh
1	158473529	NA	NA	0.469	1.05679e-09	3.74366e-06	Gelbvieh
15	77036571	C15H11orf49	0	0.262	1.16173e-09	4.09512e-06	Gelbvieh
1	157853556	LOC112448253	0	0.217	1.36523e-09	4.78888e-06	Gelbvieh
17	68172534	TNIP3	0	0.474	2.02098e-09	7.05449e-06	Gelbvieh
13	54916946	LAMA5	0	0.348	2.11601e-09	7.35035e-06	Gelbvieh
15	77034648	C15H11orf49	0	0.262	2.21874e-09	7.66996e-06	Gelbvieh
2	53146460	ARHGAP15	0	0.377	2.96104e-09	1.01868e-05	Gelbvieh
1	158474622	NA	NA	0.468	3.21719e-09	1.10151e-05	Gelbvieh
16	776561	PPFIA4	0	0.709	3.61767e-09	1.23273e-05	Gelbvieh
28	20770504	NA	NA	0.529	4.27832e-09	1.45094e-05	Gelbvieh
16	760903	PPFIA4	0	0.281	5.36694e-09	1.81093e-05	Gelbvieh
14	13913178	FAM84B	7171	0.99	5.39042e-09	1.81093e-05	Gelbvieh
13	54922353	LAMA5	0	0.354	5.56557e-09	1.86006e-05	Gelbvieh
16	970299	MYBPH	4166	0.469	5.58867e-09	1.86006e-05	Gelbvieh
16	970299	LOC101906460	3722	0.469	5.58867e-09	1.86006e-05	Gelbvieh
16	970299	CHI3L1	0	0.469	5.58867e-09	1.86006e-05	Gelbvieh
16	783630	PPFIA4	0	0.709	5.73414e-09	1.89964e-05	Gelbvieh
28	744928	NA	NA	0.534	5.8401e-09	1.92583e-05	Gelbvieh
2	121391182	NA	NA	0.42	6.15182e-09	2.01932e-05	Gelbvieh
16	1028069	CHIT1	0	0.458	6.28558e-09	2.0538e-05	Gelbvieh
16	773060	PPFIA4	0	0.28	6.48473e-09	2.10924e-05	Gelbvieh
10	784212	MCC	0	0.083	6.7941e-09	2.19987e-05	Gelbvieh
1	158122017	NA	NA	0.052	6.82628e-09	2.20033e-05	Gelbvieh
2	121387409	NA	NA	0.42	6.962e-09	2.23402e-05	Gelbvieh
2	121386429	NA	NA	0.42	7.23622e-09	2.31165e-05	Gelbvieh
13	54927370	LAMA5	0	0.355	7.79157e-09	2.47799e-05	Gelbvieh
16	970972	MYBPH	4839	0.469	8.30262e-09	2.62884e-05	Gelbvieh
16	970972	LOC101906460	4395	0.469	8.30262e-09	2.62884e-05	Gelbvieh
16	970972	CHI3L1	0	0.469	8.30262e-09	2.62884e-05	Gelbvieh
16	430093	NA	NA	0.594	1.07736e-08	3.39621e-05	Gelbvieh
14	16230443	KLHL38	0	0.977	1.08745e-08	3.41297e-05	Gelbvieh
14	16230443	LOC112449620	8089	0.977	1.08745e-08	3.41297e-05	Gelbvieh
14	21790744	NA	NA	0.977	1.21159e-08	3.78598e-05	Gelbvieh
5	116003082	LOC112446631	2545	0.925	1.32934e-08	4.13586e-05	Gelbvieh
1	157802222	NA	NA	0.436	1.40742e-08	4.35983e-05	Gelbvieh
2	53280325	ARHGAP15	0	0.965	1.41662e-08	4.3694e-05	Gelbvieh
16	523839	NA	NA	0.571	1.72764e-08	5.30584e-05	Gelbvieh
12	113099	NA	NA	0.749	1.8352e-08	5.57126e-05	Gelbvieh
1	158104219	NA	NA	0.05	1.84547e-08	5.57126e-05	Gelbvieh
1	158107798	NA	NA	0.05	1.84547e-08	5.57126e-05	Gelbvieh
16	964305	ADORA1	7447	0.463	1.84679e-08	5.57126e-05	Gelbvieh
16	964305	MYBPH	0	0.463	1.84679e-08	5.57126e-05	Gelbvieh
16	964305	LOC101906460	0	0.463	1.84679e-08	5.57126e-05	Gelbvieh
16	964305	CHI3L1	4129	0.463	1.84679e-08	5.57126e-05	Gelbvieh
16	835124	NA	NA	0.808	1.85299e-08	5.57126e-05	Gelbvieh
1	158475691	NA	NA	0.47	1.90507e-08	5.70389e-05	Gelbvieh
13	10164645	KIF16B	0	0.969	2.07895e-08	6.19855e-05	Gelbvieh
3	99320849	CYP4A22	0	0.59	2.36119e-08	7.01086e-05	Gelbvieh
1	158110351	NA	NA	0.229	2.42252e-08	7.16325e-05	Gelbvieh
2	121385736	NA	NA	0.414	2.56138e-08	7.54269e-05	Gelbvieh
12	46895498	NA	NA	0.598	2.57658e-08	7.55632e-05	Gelbvieh
10	788894	MCC	0	0.085	2.63635e-08	7.67309e-05	Gelbvieh
1	157797187	NA	NA	0.418	2.63784e-08	7.67309e-05	Gelbvieh
15	77038578	C15H11orf49	0	0.266	2.72691e-08	7.90008e-05	Gelbvieh
14	22834788	XKR4	0	0.988	2.87026e-08	8.28183e-05	Gelbvieh
14	82366657	SLC2A5	0	0.674	2.89035e-08	8.30632e-05	Gelbvieh
14	12535296	NA	NA	0.982	2.97266e-08	8.50871e-05	Gelbvieh
28	195867	LOC104968693	0	0.955	3.15844e-08	9.00443e-05	Gelbvieh
14	21673445	NA	NA	0.977	3.37625e-08	9.58719e-05	Gelbvieh
17	68176896	TNIP3	0	0.457	3.60184e-08	0.000101874	Gelbvieh
23	1765645	NA	NA	0.466	3.67315e-08	0.000103481	Gelbvieh
23	1773893	NA	NA	0.474	3.84042e-08	0.00010777	Gelbvieh
28	20792725	NA	NA	0.894	3.98048e-08	0.000111264	Gelbvieh
16	494633	OR5L1	8841	0.516	4.64178e-08	0.000128572	Gelbvieh
22	24665961	NA	NA	0.795	4.64297e-08	0.000128572	Gelbvieh
12	46698035	NA	NA	0.469	4.6536e-08	0.000128572	Gelbvieh
16	1001450	CHIT1	7132	0.498	4.75874e-08	0.000130971	Gelbvieh
14	15125634	WASHC5	0	0.983	4.90279e-08	0.000134419	Gelbvieh
17	68151564	TNIP3	0	0.479	5.05544e-08	0.000138075	Gelbvieh
23	1780836	NA	NA	0.473	5.19483e-08	0.000141343	Gelbvieh
9	104228150	NA	NA	0.272	5.37343e-08	0.000145648	Gelbvieh
22	24637147	NA	NA	0.809	5.60702e-08	0.000151406	Gelbvieh
16	845136	NA	NA	0.807	5.78866e-08	0.000155723	Gelbvieh
1	158468861	NA	NA	0.703	6.11889e-08	0.000163991	Gelbvieh
23	1762985	NA	NA	0.473	7.08791e-08	0.000189111	Gelbvieh
5	20059833	NA	NA	0.159	7.10906e-08	0.000189111	Gelbvieh
16	838606	NA	NA	0.191	7.24094e-08	0.000191906	Gelbvieh
22	24669149	NA	NA	0.794	7.51179e-08	0.00019835	Gelbvieh
16	880664	NA	NA	0.804	7.86627e-08	0.000206946	Gelbvieh
23	1755721	NA	NA	0.485	7.92129e-08	0.00020763	Gelbvieh
23	1744435	NA	NA	0.486	8.03715e-08	0.000209898	Gelbvieh
23	1764305	NA	NA	0.472	8.43339e-08	0.000218794	Gelbvieh
14	82388157	SLC2A5	708	0.609	8.43893e-08	0.000218794	Gelbvieh
14	59767513	NA	NA	0.373	8.76492e-08	0.000226426	Gelbvieh
18	26082112	CCDC113	4353	0.018	9.59103e-08	0.000246876	Gelbvieh
15	77086221	PACSIN3	2283	0.449	9.88888e-08	0.00025363	Gelbvieh
23	1741368	NA	NA	0.486	1.01524e-07	0.000257683	Gelbvieh
23	1750999	NA	NA	0.486	1.01549e-07	0.000257683	Gelbvieh
23	1753411	NA	NA	0.486	1.01549e-07	0.000257683	Gelbvieh
14	82369193	SLC2A5	0	0.609	1.04024e-07	0.000262775	Gelbvieh
14	82370093	SLC2A5	0	0.609	1.05025e-07	0.000262775	Gelbvieh
14	82374165	SLC2A5	0	0.609	1.05025e-07	0.000262775	Gelbvieh
14	82377089	SLC2A5	0	0.609	1.05025e-07	0.000262775	Gelbvieh
23	1742961	NA	NA	0.486	1.07463e-07	0.000267798	Gelbvieh
14	82391499	SLC2A5	4050	0.635	1.07781e-07	0.000267798	Gelbvieh
5	5370828	NA	NA	0.069	1.08768e-07	0.000268785	Gelbvieh
28	779453	NA	NA	0.502	1.08929e-07	0.000268785	Gelbvieh
14	82390633	SLC2A5	3184	0.635	1.10349e-07	0.000271351	Gelbvieh
14	82394508	SLC2A5	7059	0.635	1.1254e-07	0.000273916	Gelbvieh
14	82395907	SLC2A5	8458	0.635	1.1254e-07	0.000273916	Gelbvieh
14	82398721	NA	NA	0.635	1.1254e-07	0.000273916	Gelbvieh
2	26731711	FASTKD1	0	0.989	1.14054e-07	0.000276661	Gelbvieh
2	26731711	KLHL41	2939	0.989	1.14054e-07	0.000276661	Gelbvieh
14	15542187	MTSS1	0	0.982	1.1903e-07	0.000287755	Gelbvieh
13	54985620	OSBPL2	0	0.381	1.24634e-07	0.000300288	Gelbvieh
14	82379665	SLC2A5	0	0.613	1.25147e-07	0.000300512	Gelbvieh
5	20074780	NA	NA	0.826	1.30127e-07	0.000311424	Gelbvieh
14	82378611	SLC2A5	0	0.613	1.31102e-07	0.000312712	Gelbvieh
8	113265058	NA	NA	0.156	1.33104e-07	0.000316433	Gelbvieh
11	26590804	PPM1B	0	0.561	1.37082e-07	0.000324811	Gelbvieh
13	54968963	OSBPL2	0	0.212	1.40632e-07	0.000332123	Gelbvieh
3	93052285	CPT2	0	0.99	1.43947e-07	0.000337437	Gelbvieh
15	77100993	DDB2	0	0.449	1.44094e-07	0.000337437	Gelbvieh
12	157585	NA	NA	0.639	1.44297e-07	0.000337437	Gelbvieh
3	119519318	P2RY8	0	0.362	1.44854e-07	0.000337636	Gelbvieh
16	518331	NA	NA	0.555	1.6644e-07	0.000386692	Gelbvieh
10	918943	MCC	0	0.276	1.72345e-07	0.000399116	Gelbvieh
10	918943	LOC112448351	5761	0.276	1.72345e-07	0.000399116	Gelbvieh
19	53942084	TMEM235	8320	0.835	1.81329e-07	0.000418565	Gelbvieh
19	53942084	BIRC5	0	0.835	1.81329e-07	0.000418565	Gelbvieh
19	53942084	AFMID	7930	0.835	1.81329e-07	0.000418565	Gelbvieh
2	22343603	GPR155	0	0.379	1.85641e-07	0.00042714	Gelbvieh
17	68198848	NA	NA	0.678	1.90117e-07	0.000436022	Gelbvieh
14	82381241	SLC2A5	0	0.612	1.90719e-07	0.000436022	Gelbvieh
6	112318974	LOC112447131	0	0.075	1.99368e-07	0.000454342	Gelbvieh
23	1760296	NA	NA	0.494	2.18048e-07	0.000495334	Gelbvieh
13	54932101	LAMA5	0	0.201	2.29141e-07	0.000518887	Gelbvieh
13	54932101	ADRM1	7345	0.201	2.29141e-07	0.000518887	Gelbvieh
19	18506957	RAB11FIP4	0	0.08	2.34153e-07	0.000528564	Gelbvieh
16	976046	MYBPH	9913	0.465	2.35409e-07	0.000529728	Gelbvieh
16	976046	LOC101906460	9469	0.465	2.35409e-07	0.000529728	Gelbvieh
16	976046	CHI3L1	0	0.465	2.35409e-07	0.000529728	Gelbvieh
17	68169864	TNIP3	0	0.678	2.42275e-07	0.000543469	Gelbvieh
16	891911	NA	NA	0.189	2.451e-07	0.000548089	Gelbvieh
15	77114055	DDB2	0	0.526	2.49495e-07	0.000556179	Gelbvieh
15	77114055	ACP2	511	0.526	2.49495e-07	0.000556179	Gelbvieh
15	77119176	DDB2	946	0.526	2.51277e-07	0.000558412	Gelbvieh
15	77119176	ACP2	0	0.526	2.51277e-07	0.000558412	Gelbvieh
15	77119176	NR1H3	6472	0.526	2.51277e-07	0.000558412	Gelbvieh
16	80755830	NAV1	0	0.109	2.71055e-07	0.000600499	Gelbvieh
16	80755830	LOC112441887	0	0.109	2.71055e-07	0.000600499	Gelbvieh
22	24614530	NA	NA	0.807	2.74333e-07	0.000605887	Gelbvieh
23	1747454	NA	NA	0.488	2.90887e-07	0.00063972	Gelbvieh
10	41011750	NA	NA	0.978	2.9144e-07	0.00063972	Gelbvieh
5	20073627	NA	NA	0.826	2.95047e-07	0.000645655	Gelbvieh
23	1745568	NA	NA	0.488	2.98896e-07	0.000652084	Gelbvieh
13	10161984	KIF16B	0	0.97	3.03577e-07	0.000660284	Gelbvieh
22	24629420	NA	NA	0.807	3.1084e-07	0.000674032	Gelbvieh
8	98057	NA	NA	0.383	3.18255e-07	0.000688026	Gelbvieh
19	18502118	RAB11FIP4	0	0.078	3.46376e-07	0.000745169	Gelbvieh
1	34854421	NA	NA	0.011	3.47097e-07	0.000745169	Gelbvieh
16	80761386	NAV1	0	0.109	3.47811e-07	0.000745169	Gelbvieh
16	80761386	LOC112441887	0	0.109	3.47811e-07	0.000745169	Gelbvieh
5	5268693	NA	NA	0.906	3.5544e-07	0.000759239	Gelbvieh
2	26727687	FASTKD1	0	0.988	3.60712e-07	0.000768208	Gelbvieh
2	26727687	KLHL41	6963	0.988	3.60712e-07	0.000768208	Gelbvieh
15	77122984	DDB2	4754	0.525	3.62644e-07	0.000770032	Gelbvieh
15	77122984	ACP2	0	0.525	3.62644e-07	0.000770032	Gelbvieh
15	77122984	NR1H3	2664	0.525	3.62644e-07	0.000770032	Gelbvieh
9	104232764	NA	NA	0.269	3.6465e-07	0.000771999	Gelbvieh
2	121393886	CLDN12	8247	0.452	3.72353e-07	0.000785982	Gelbvieh
2	53264930	ARHGAP15	0	0.97	3.89572e-07	0.000818999	Gelbvieh
12	46703380	NA	NA	0.484	3.91116e-07	0.000818999	Gelbvieh
15	75645861	NA	NA	0.951	3.91826e-07	0.000818999	Gelbvieh
28	757805	NA	NA	0.341	3.92572e-07	0.000818999	Gelbvieh
12	46701856	NA	NA	0.484	3.96891e-07	0.000825602	Gelbvieh
16	778762	PPFIA4	0	0.281	3.99354e-07	0.000828136	Gelbvieh
19	18503403	RAB11FIP4	0	0.079	4.01362e-07	0.000828136	Gelbvieh
14	18648713	NA	NA	0.978	4.01582e-07	0.000828136	Gelbvieh
14	15828631	NA	NA	0.979	4.05881e-07	0.000834598	Gelbvieh
14	82357727	SLC2A5	774	0.672	4.08761e-07	0.000837649	Gelbvieh
14	82356992	SLC2A5	1509	0.672	4.09706e-07	0.000837649	Gelbvieh
19	18507654	RAB11FIP4	0	0.08	4.14055e-07	0.000842683	Gelbvieh
12	572448	NA	NA	0.926	4.14524e-07	0.000842683	Gelbvieh
2	121381878	NA	NA	0.452	4.222e-07	0.000855857	Gelbvieh
14	18617488	NA	NA	0.978	4.2479e-07	0.000858675	Gelbvieh
19	18497964	RAB11FIP4	0	0.078	4.29199e-07	0.000862714	Gelbvieh
19	18498562	RAB11FIP4	0	0.078	4.29199e-07	0.000862714	Gelbvieh
19	18504352	RAB11FIP4	0	0.079	4.41566e-07	0.000882612	Gelbvieh
19	18506243	RAB11FIP4	0	0.079	4.41566e-07	0.000882612	Gelbvieh
22	24618123	NA	NA	0.808	4.48102e-07	0.000893182	Gelbvieh
19	18508585	RAB11FIP4	0	0.079	4.55462e-07	0.00090533	Gelbvieh
22	24621483	NA	NA	0.808	4.57906e-07	0.000907668	Gelbvieh
16	946481	ADORA1	0	0.811	4.63723e-07	0.000916659	Gelbvieh
19	18504909	RAB11FIP4	0	0.079	4.68784e-07	0.00092411	Gelbvieh
1	34855554	NA	NA	0.011	5.19866e-07	0.00102199	Gelbvieh
14	8992106	KCNQ3	0	0.979	5.41628e-07	0.00106186	Gelbvieh
11	40845816	FANCL	0	0.989	5.4811e-07	0.00106965	Gelbvieh
24	57619007	ALPK2	0	0.595	5.48593e-07	0.00106965	Gelbvieh
1	157775990	NA	NA	0.498	5.59801e-07	0.00108854	Gelbvieh
10	50315101	LOC104973158	0	0.641	5.6581e-07	0.00109724	Gelbvieh
12	219165	NA	NA	0.625	5.70683e-07	0.0011037	Gelbvieh
16	78129493	NA	NA	0.12	5.85636e-07	0.00112957	Gelbvieh
1	157916932	LOC112448253	0	0.756	5.91608e-07	0.00113802	Gelbvieh
16	980010	CHI3L1	1468	0.474	5.98485e-07	0.00114816	Gelbvieh
1	157971976	ZBED9	0	0.968	6.32798e-07	0.00121074	Gelbvieh
1	157971976	TRNAK-UUU	9008	0.968	6.32798e-07	0.00121074	Gelbvieh
14	82383992	SLC2A5	0	0.638	6.57631e-07	0.0012549	Gelbvieh
14	59788986	NA	NA	0.121	6.63639e-07	0.00126299	Gelbvieh
15	77132876	ACP2	7275	0.547	6.72633e-07	0.00127672	Gelbvieh
15	77132876	NR1H3	0	0.547	6.72633e-07	0.00127672	Gelbvieh
15	77132876	MADD	7215	0.547	6.72633e-07	0.00127672	Gelbvieh
16	752207	PPFIA4	0	0.365	6.75886e-07	0.0012795	Gelbvieh
1	36085698	ZNF654	0	0.037	6.9448e-07	0.00131123	Gelbvieh
1	36085698	LOC104970809	0	0.037	6.9448e-07	0.00131123	Gelbvieh
15	77135330	ACP2	9729	0.547	6.97251e-07	0.00131299	Gelbvieh
15	77135330	NR1H3	0	0.547	6.97251e-07	0.00131299	Gelbvieh
15	77135330	MADD	4761	0.547	6.97251e-07	0.00131299	Gelbvieh
19	18507629	RAB11FIP4	0	0.081	6.99926e-07	0.00131457	Gelbvieh
1	158462741	NA	NA	0.098	7.24289e-07	0.00135677	Gelbvieh
15	77133003	ACP2	7402	0.549	7.63745e-07	0.00142555	Gelbvieh
15	77133003	NR1H3	0	0.549	7.63745e-07	0.00142555	Gelbvieh
15	77133003	MADD	7088	0.549	7.63745e-07	0.00142555	Gelbvieh
12	46883039	NA	NA	0.591	7.64992e-07	0.00142555	Gelbvieh
19	53937907	TMEM235	4143	0.835	7.84514e-07	0.00145813	Gelbvieh
19	53937907	BIRC5	2767	0.835	7.84514e-07	0.00145813	Gelbvieh
1	157982316	ZBED9	4784	0.59	7.94321e-07	0.00146901	Gelbvieh
1	157982316	TRNAT-UGU	516	0.59	7.94321e-07	0.00146901	Gelbvieh
1	157982316	TRNAR-UCG	6120	0.59	7.94321e-07	0.00146901	Gelbvieh
1	157982316	TRNAI-UAU	9852	0.59	7.94321e-07	0.00146901	Gelbvieh
1	157973615	ZBED9	0	0.59	7.94471e-07	0.00146901	Gelbvieh
1	157973615	TRNAT-UGU	9217	0.59	7.94471e-07	0.00146901	Gelbvieh
16	938255	ADORA1	0	0.199	8.1744e-07	0.00150759	Gelbvieh
23	1768070	NA	NA	0.474	8.36359e-07	0.00153851	Gelbvieh
10	931220	MCC	0	0.173	8.57541e-07	0.00157343	Gelbvieh
16	953566	ADORA1	0	0.193	8.6213e-07	0.00157781	Gelbvieh
16	953566	MYBPH	3595	0.193	8.6213e-07	0.00157781	Gelbvieh
14	22453759	NA	NA	0.978	8.87044e-07	0.00161926	Gelbvieh
16	80667403	NAV1	0	0.115	9.16676e-07	0.00166909	Gelbvieh
14	17752949	NA	NA	0.98	9.29164e-07	0.00168754	Gelbvieh
23	37832791	MBOAT1	0	0.654	9.58308e-07	0.00173606	Gelbvieh
23	37832791	LOC112443871	2568	0.654	9.58308e-07	0.00173606	Gelbvieh
19	18492450	TRNAT-CGU	8405	0.078	9.62283e-07	0.00173886	Gelbvieh
19	18492450	RAB11FIP4	2770	0.078	9.62283e-07	0.00173886	Gelbvieh
2	20830354	HOXD13	9570	0.988	9.81874e-07	0.00176979	Gelbvieh
2	20830354	EVX2	0	0.988	9.81874e-07	0.00176979	Gelbvieh
14	59762180	NA	NA	0.62	9.9339e-07	0.00178605	Gelbvieh
19	19027676	NA	NA	0.965	1.08167e-06	0.00193977	Gelbvieh
16	78126029	NA	NA	0.117	1.08431e-06	0.00193977	Gelbvieh
13	54950361	ADRM1	5179	0.302	1.12803e-06	0.00201295	Gelbvieh
13	54950361	OSBPL2	2750	0.302	1.12803e-06	0.00201295	Gelbvieh
3	119435116	CSF2RA	0	0.845	1.15524e-06	0.00205638	Gelbvieh
3	119435116	LOC100336476	7982	0.845	1.15524e-06	0.00205638	Gelbvieh
9	104172188	NA	NA	0.331	1.2514e-06	0.00222203	Gelbvieh
1	157936126	LOC112448253	8136	0.334	1.26786e-06	0.00224568	Gelbvieh
14	15571831	TATDN1	0	0.98	1.38112e-06	0.00244025	Gelbvieh
14	15571831	LOC112449618	0	0.98	1.38112e-06	0.00244025	Gelbvieh
3	119724746	NA	NA	0.063	1.40482e-06	0.002476	Gelbvieh
15	77094948	DDB2	2609	0.775	1.46393e-06	0.00257386	Gelbvieh
16	1048137	LOC107133212	4646	0.809	1.50325e-06	0.0026365	Gelbvieh
15	77055132	C15H11orf49	0	0.297	1.56284e-06	0.00273326	Gelbvieh
15	77055132	ARFGAP2	8034	0.297	1.56284e-06	0.00273326	Gelbvieh
13	54940757	LAMA5	1471	0.645	1.56606e-06	0.00273326	Gelbvieh
13	54940757	ADRM1	0	0.645	1.56606e-06	0.00273326	Gelbvieh
16	80748266	NAV1	0	0.111	1.5753e-06	0.00274271	Gelbvieh
16	80748266	LOC112441887	5308	0.111	1.5753e-06	0.00274271	Gelbvieh
16	1047477	LOC107133212	5306	0.802	1.70602e-06	0.00296309	Gelbvieh
6	114948712	NA	NA	0.736	1.71786e-06	0.00297643	Gelbvieh
16	80730729	NAV1	0	0.122	1.73236e-06	0.00298803	Gelbvieh
2	20829214	HOXD13	8430	0.989	1.73291e-06	0.00298803	Gelbvieh
2	20829214	EVX2	0	0.989	1.73291e-06	0.00298803	Gelbvieh
2	53303453	ARHGAP15	0	0.522	1.7641e-06	0.0030345	Gelbvieh
1	157456651	NA	NA	0.2	1.83697e-06	0.00315227	Gelbvieh
1	157455740	NA	NA	0.2	1.85965e-06	0.00318356	Gelbvieh
4	4353943	NA	NA	0.955	1.90344e-06	0.00325074	Gelbvieh
28	20783458	NA	NA	0.465	1.9367e-06	0.00329966	Gelbvieh
13	54930460	LAMA5	0	0.202	1.97525e-06	0.00335195	Gelbvieh
13	54930460	ADRM1	8986	0.202	1.97525e-06	0.00335195	Gelbvieh
17	68138319	TNIP3	1502	0.526	1.97978e-06	0.00335195	Gelbvieh
19	53943173	TMEM235	9409	0.835	1.98562e-06	0.00335195	Gelbvieh
19	53943173	BIRC5	0	0.835	1.98562e-06	0.00335195	Gelbvieh
19	53943173	AFMID	6841	0.835	1.98562e-06	0.00335195	Gelbvieh
19	53946012	BIRC5	0	0.835	1.98612e-06	0.00335195	Gelbvieh
19	53946012	AFMID	4002	0.835	1.98612e-06	0.00335195	Gelbvieh
2	53106156	ARHGAP15	0	0.765	2.02017e-06	0.00340138	Gelbvieh
12	46877677	NA	NA	0.462	2.08625e-06	0.00350441	Gelbvieh
16	80734537	NAV1	0	0.106	2.11298e-06	0.003541	Gelbvieh
22	24625216	NA	NA	0.803	2.15712e-06	0.00360652	Gelbvieh
13	54824670	NA	NA	0.157	2.1728e-06	0.00362427	Gelbvieh
21	1161002	MKRN3	0	0.142	2.20285e-06	0.00366585	Gelbvieh
1	158116192	NA	NA	0.073	2.48968e-06	0.00413356	Gelbvieh
2	53213162	ARHGAP15	0	0.213	2.55329e-06	0.00422936	Gelbvieh
14	15595700	TATDN1	3227	0.98	2.77068e-06	0.00457884	Gelbvieh
14	15595700	RNF139	0	0.98	2.77068e-06	0.00457884	Gelbvieh
23	37833789	MBOAT1	0	0.653	2.77813e-06	0.00458057	Gelbvieh
23	37833789	LOC112443871	1570	0.653	2.77813e-06	0.00458057	Gelbvieh
29	8351807	TMEM135	0	0.973	2.80178e-06	0.00460896	Gelbvieh
2	53321405	ARHGAP15	0	0.613	2.86714e-06	0.00470565	Gelbvieh
8	72728192	DOCK5	330	0.986	2.9736e-06	0.00486922	Gelbvieh
8	72728192	LOC112447820	9142	0.986	2.9736e-06	0.00486922	Gelbvieh
8	72728192	GNRH1	4014	0.986	2.9736e-06	0.00486922	Gelbvieh
16	613309	NA	NA	0.764	3.04736e-06	0.00497861	Gelbvieh
27	31275498	UNC5D	0	0.014	3.09965e-06	0.0050525	Gelbvieh
19	44721733	DCAKD	0	0.949	3.2872e-06	0.00533892	Gelbvieh
1	36119710	ZNF654	0	0.961	3.29029e-06	0.00533892	Gelbvieh
1	36119710	LOC104970809	0	0.961	3.29029e-06	0.00533892	Gelbvieh
14	82363010	SLC2A5	0	0.604	3.37251e-06	0.00545996	Gelbvieh
16	1048842	LOC107133212	3941	0.804	3.44959e-06	0.00557213	Gelbvieh
26	25308946	SORCS3	0	0.094	3.46713e-06	0.00558785	Gelbvieh
14	18222631	NA	NA	0.98	3.49642e-06	0.00562239	Gelbvieh
1	35943224	NA	NA	0.012	3.52375e-06	0.00565364	Gelbvieh
17	68180831	TNIP3	0	0.63	3.55157e-06	0.00568552	Gelbvieh
12	577933	NA	NA	0.191	3.62866e-06	0.00579596	Gelbvieh
14	59747415	NA	NA	0.288	3.69862e-06	0.00589456	Gelbvieh
8	72747452	KCTD9	0	0.986	3.77164e-06	0.00598731	Gelbvieh
8	72760236	KCTD9	0	0.986	3.77355e-06	0.00598731	Gelbvieh
13	10200560	KIF16B	0	0.912	3.79159e-06	0.00600262	Gelbvieh
14	82360433	SLC2A5	0	0.604	3.82164e-06	0.00603683	Gelbvieh
8	72738009	GNRH1	2009	0.986	3.89078e-06	0.00612293	Gelbvieh
8	72738009	KCTD9	2136	0.986	3.89078e-06	0.00612293	Gelbvieh
16	1044239	LOC107133212	8544	0.804	3.89373e-06	0.00612293	Gelbvieh
3	119520984	P2RY8	0	0.557	3.90181e-06	0.00612293	Gelbvieh
3	119435032	CSF2RA	0	0.843	4.04105e-06	0.00632756	Gelbvieh
3	119435032	LOC100336476	8066	0.843	4.04105e-06	0.00632756	Gelbvieh
1	36023802	NA	NA	0.962	4.1199e-06	0.00643694	Gelbvieh
28	159173	LOC531024	0	0.524	4.18676e-06	0.00652714	Gelbvieh
28	159173	LOC104968693	7097	0.524	4.18676e-06	0.00652714	Gelbvieh
19	53939532	TMEM235	5768	0.836	4.22484e-06	0.00657219	Gelbvieh
19	53939532	BIRC5	1142	0.836	4.22484e-06	0.00657219	Gelbvieh
14	22643181	XKR4	0	0.977	4.34634e-06	0.00674653	Gelbvieh
19	53938524	TMEM235	4760	0.836	4.36291e-06	0.00675759	Gelbvieh
19	53938524	BIRC5	2150	0.836	4.36291e-06	0.00675759	Gelbvieh
2	52559683	GTDC1	0	0.142	4.39203e-06	0.00678799	Gelbvieh
19	44754012	LOC104975099	8742	0.952	4.45282e-06	0.00686712	Gelbvieh
19	44754012	NMT1	0	0.952	4.45282e-06	0.00686712	Gelbvieh
1	36007133	HTR1F	0	0.962	4.74431e-06	0.00730093	Gelbvieh
14	19169932	SPIDR	0	0.976	4.7588e-06	0.0073075	Gelbvieh
14	19169932	LOC101902180	3856	0.976	4.7588e-06	0.0073075	Gelbvieh
8	124651	NA	NA	0.525	4.80605e-06	0.00736426	Gelbvieh
5	99879298	CLEC1A	0	0.986	4.97996e-06	0.00761444	Gelbvieh
5	99879298	CLEC9A	7810	0.986	4.97996e-06	0.00761444	Gelbvieh
11	5331223	NA	NA	0.988	5.02911e-06	0.00767319	Gelbvieh
1	36114531	ZNF654	0	0.961	5.04192e-06	0.00767636	Gelbvieh
1	36114531	LOC104970809	0	0.961	5.04192e-06	0.00767636	Gelbvieh
2	29593856	NA	NA	0.944	5.0566e-06	0.00768236	Gelbvieh
8	18566837	TUSC1	9458	0.162	5.26941e-06	0.00798872	Gelbvieh
8	18554293	NA	NA	0.165	5.51622e-06	0.00832431	Gelbvieh
8	18561527	NA	NA	0.165	5.51914e-06	0.00832431	Gelbvieh
3	119432618	CSF2RA	0	0.86	5.52566e-06	0.00832431	Gelbvieh
16	560547	LOC524282	0	0.969	5.63503e-06	0.00847124	Gelbvieh
3	119909685	ANKMY1	0	0.027	5.69725e-06	0.00854682	Gelbvieh
14	19735046	NA	NA	0.976	5.74057e-06	0.00859379	Gelbvieh
21	1161569	MKRN3	0	0.832	5.80639e-06	0.00867418	Gelbvieh
14	19821614	LOC112449507	6100	0.976	5.83158e-06	0.00869366	Gelbvieh
14	19821614	EFCAB1	0	0.976	5.83158e-06	0.00869366	Gelbvieh
14	19821614	LOC101905827	7329	0.976	5.83158e-06	0.00869366	Gelbvieh
13	10160848	KIF16B	0	0.909	5.89482e-06	0.00876967	Gelbvieh
3	91422418	DHCR24	0	0.015	5.9443e-06	0.00882494	Gelbvieh
3	91422418	LOC112446109	3265	0.015	5.9443e-06	0.00882494	Gelbvieh
27	31271499	UNC5D	0	0.985	6.08737e-06	0.00898143	Gelbvieh
27	31272464	UNC5D	0	0.985	6.08737e-06	0.00898143	Gelbvieh
27	31272977	UNC5D	0	0.985	6.08737e-06	0.00898143	Gelbvieh
2	121377819	NA	NA	0.437	6.11693e-06	0.00900647	Gelbvieh
1	157922334	LOC112448253	0	0.349	6.19482e-06	0.00910243	Gelbvieh
5	5371822	NA	NA	0.065	6.22394e-06	0.00912648	Gelbvieh
16	978660	CHI3L1	118	0.796	6.30012e-06	0.00921929	Gelbvieh
19	53947810	BIRC5	0	0.826	6.31515e-06	0.00921999	Gelbvieh
19	53947810	AFMID	2204	0.826	6.31515e-06	0.00921999	Gelbvieh
27	31267589	UNC5D	0	0.985	6.32637e-06	0.00921999	Gelbvieh
16	968279	MYBPH	2146	0.801	6.34171e-06	0.00922356	Gelbvieh
16	968279	LOC101906460	1702	0.801	6.34171e-06	0.00922356	Gelbvieh
16	968279	CHI3L1	155	0.801	6.34171e-06	0.00922356	Gelbvieh
19	18512939	RAB11FIP4	0	0.062	6.64293e-06	0.00964207	Gelbvieh
14	15665293	TMEM65	9651	0.981	6.68472e-06	0.00968309	Gelbvieh
1	158099229	NA	NA	0.059	6.76284e-06	0.00977387	Gelbvieh
1	158112532	NA	NA	0.059	6.77471e-06	0.00977387	Gelbvieh
1	157928710	LOC112448253	720	0.349	7.04234e-06	0.0101395	Gelbvieh
1	73642609	NA	NA	0.967	7.62866e-06	0.0109617	Gelbvieh
1	157984207	ZBED9	6675	0.592	7.66008e-06	0.0109848	Gelbvieh
1	157984207	TRNAT-UGU	1302	0.592	7.66008e-06	0.0109848	Gelbvieh
1	157984207	TRNAR-UCG	4229	0.592	7.66008e-06	0.0109848	Gelbvieh
1	157984207	TRNAI-UAU	7961	0.592	7.66008e-06	0.0109848	Gelbvieh
1	4593558	NA	NA	0.025	7.82985e-06	0.0112057	Gelbvieh
1	4589712	NA	NA	0.025	7.85393e-06	0.0112178	Gelbvieh
21	1694506	NA	NA	0.782	7.94772e-06	0.0113291	Gelbvieh
16	981203	CHI3L1	2661	0.796	7.97733e-06	0.0113487	Gelbvieh
21	1610008	NA	NA	0.787	7.99702e-06	0.0113542	Gelbvieh
13	10204385	KIF16B	0	0.919	8.02092e-06	0.0113656	Gelbvieh
3	119432725	CSF2RA	0	0.775	8.06912e-06	0.0114112	Gelbvieh
3	119955135	ANKMY1	8813	0.975	8.30618e-06	0.0117233	Gelbvieh
3	119955135	LOC112446051	7879	0.975	8.30618e-06	0.0117233	Gelbvieh
3	119955135	LOC112446052	4169	0.975	8.30618e-06	0.0117233	Gelbvieh
3	119955135	DUSP28	0	0.975	8.30618e-06	0.0117233	Gelbvieh
3	119955135	RNPEPL1	3238	0.975	8.30618e-06	0.0117233	Gelbvieh
14	18254243	NA	NA	0.98	8.63605e-06	0.0121649	Gelbvieh
16	49472743	MEGF6	0	0.984	8.75202e-06	0.0123041	Gelbvieh
16	49472743	MIR551A	0	0.984	8.75202e-06	0.0123041	Gelbvieh
2	26818674	NA	NA	0.012	9.21493e-06	0.0129294	Gelbvieh
14	82358996	SLC2A5	0	0.61	9.39759e-06	0.0131343	Gelbvieh
14	82356047	SLC2A5	2454	0.61	9.39762e-06	0.0131343	Gelbvieh
2	29638581	NA	NA	0.958	9.49191e-06	0.0132402	Gelbvieh
1	8973177	NA	NA	0.156	9.67987e-06	0.0134694	Gelbvieh
10	42459990	NA	NA	0.343	9.69385e-06	0.0134694	Gelbvieh
16	253407	NA	NA	0.233	9.90839e-06	0.0137408	Gelbvieh
13	10189198	KIF16B	0	0.912	9.961e-06	0.013787	Gelbvieh
19	53945443	BIRC5	0	0.856	1.07355e-05	0.0148304	Gelbvieh
19	53945443	AFMID	4571	0.856	1.07355e-05	0.0148304	Gelbvieh
16	976949	CHI3L1	0	0.802	1.09075e-05	0.0150072	Gelbvieh
16	13515229	NA	NA	0.15	1.0922e-05	0.0150072	Gelbvieh
16	13519120	NA	NA	0.15	1.09265e-05	0.0150072	Gelbvieh
14	82348667	SLC2A5	9834	0.614	1.11068e-05	0.0152241	Gelbvieh
2	26845667	LRP2	9844	0.011	1.1127e-05	0.0152241	Gelbvieh
8	110133	NA	NA	0.562	1.13296e-05	0.0154516	Gelbvieh
10	901903	MCC	0	0.735	1.13364e-05	0.0154516	Gelbvieh
10	901903	LOC112448351	5841	0.735	1.13364e-05	0.0154516	Gelbvieh
3	119446389	CSF2RA	2883	0.284	1.14653e-05	0.0155976	Gelbvieh
3	119446389	LOC100336476	0	0.284	1.14653e-05	0.0155976	Gelbvieh
2	53230635	ARHGAP15	0	0.7	1.20928e-05	0.01642	Gelbvieh
2	53230635	LOC104971224	0	0.7	1.20928e-05	0.01642	Gelbvieh
17	68159930	TNIP3	0	0.655	1.21782e-05	0.0165047	Gelbvieh
12	518595	NA	NA	0.119	1.22721e-05	0.0166005	Gelbvieh
2	94371942	INO80D	0	0.99	1.2302e-05	0.0166095	Gelbvieh
16	999770	CHIT1	8812	0.706	1.26197e-05	0.0170064	Gelbvieh
27	31266453	UNC5D	0	0.986	1.26495e-05	0.0170145	Gelbvieh
12	793657	NA	NA	0.866	1.26756e-05	0.0170176	Gelbvieh
15	84629276	NA	NA	0.094	1.29139e-05	0.017305	Gelbvieh
12	1617755	TDRD3	0	0.957	1.30262e-05	0.017423	Gelbvieh
3	8245338	PCP4L1	0	0.116	1.31272e-05	0.0175253	Gelbvieh
2	53228021	ARHGAP15	0	0.295	1.32961e-05	0.0177178	Gelbvieh
2	53228021	LOC104971224	2104	0.295	1.32961e-05	0.0177178	Gelbvieh
10	50326830	LOC104973158	7577	0.561	1.34227e-05	0.0178513	Gelbvieh
1	8898093	NA	NA	0.156	1.34462e-05	0.0178513	Gelbvieh
15	84638453	NA	NA	0.094	1.35107e-05	0.0179037	Gelbvieh
3	8248161	PCP4L1	0	0.116	1.36213e-05	0.0180168	Gelbvieh
15	84646094	NA	NA	0.094	1.36627e-05	0.0180383	Gelbvieh
10	785938	MCC	0	0.027	1.3861e-05	0.0182663	Gelbvieh
12	46806124	NA	NA	0.551	1.40104e-05	0.0184293	Gelbvieh
23	37827999	MBOAT1	0	0.655	1.42694e-05	0.0187355	Gelbvieh
23	37827999	LOC112443871	7360	0.655	1.42694e-05	0.0187355	Gelbvieh
16	986231	CHI3L1	7689	0.505	1.45544e-05	0.0190544	Gelbvieh
10	881476	MCC	0	0.329	1.45656e-05	0.0190544	Gelbvieh
10	50288914	NA	NA	0.469	1.45921e-05	0.0190544	Gelbvieh
23	37831165	MBOAT1	0	0.655	1.50075e-05	0.0195611	Gelbvieh
23	37831165	LOC112443871	4194	0.655	1.50075e-05	0.0195611	Gelbvieh
15	84621614	LOC100299117	3998	0.094	1.59495e-05	0.0207511	Gelbvieh
22	24674785	NA	NA	0.833	1.62143e-05	0.0210574	Gelbvieh
7	41391178	LOC112447408	3286	0.374	1.62587e-05	0.0210768	Gelbvieh
14	82387391	SLC2A5	0	0.539	1.64277e-05	0.0212573	Gelbvieh
1	157753191	LOC538060	0	0.493	1.64927e-05	0.021303	Gelbvieh
14	82386850	SLC2A5	0	0.539	1.67281e-05	0.021568	Gelbvieh
1	20059118	NA	NA	0.968	1.67695e-05	0.0215826	Gelbvieh
5	20063895	NA	NA	0.107	1.81537e-05	0.0233221	Gelbvieh
5	8616456	SYT1	0	0.93	1.81992e-05	0.0233387	Gelbvieh
1	157804612	NA	NA	0.414	1.8393e-05	0.023545	Gelbvieh
16	935895	ADORA1	0	0.352	1.90393e-05	0.0243288	Gelbvieh
2	20819535	HOXD12	5761	0.011	1.94325e-05	0.024787	Gelbvieh
2	20819535	HOXD13	0	0.011	1.94325e-05	0.024787	Gelbvieh
2	20819535	EVX2	9644	0.011	1.94325e-05	0.024787	Gelbvieh
1	157842695	LOC112448253	0	0.936	1.9676e-05	0.0250529	Gelbvieh
9	104226633	NA	NA	0.264	1.98022e-05	0.0251689	Gelbvieh
14	58005491	OXR1	0	0.957	1.98837e-05	0.0252275	Gelbvieh
14	58005491	LOC112449531	7875	0.957	1.98837e-05	0.0252275	Gelbvieh
21	1749155	NA	NA	0.781	1.99726e-05	0.0252956	Gelbvieh
21	1425978	NA	NA	0.801	2.0114e-05	0.0254295	Gelbvieh
21	856344	NA	NA	0.832	2.04282e-05	0.0257069	Gelbvieh
1	4598809	NA	NA	0.975	2.04309e-05	0.0257069	Gelbvieh
15	77033759	C15H11orf49	0	0.339	2.04411e-05	0.0257069	Gelbvieh
22	24694550	NA	NA	0.833	2.05248e-05	0.0257535	Gelbvieh
1	157905244	LOC112448253	0	0.898	2.05501e-05	0.0257535	Gelbvieh
8	112470954	TMEM18	2063	0.989	2.06306e-05	0.0258092	Gelbvieh
23	37823398	MBOAT1	0	0.654	2.1302e-05	0.0266026	Gelbvieh
23	1708914	NA	NA	0.558	2.17227e-05	0.0270807	Gelbvieh
2	53226738	ARHGAP15	0	0.704	2.20902e-05	0.0274909	Gelbvieh
2	53226738	LOC104971224	3387	0.704	2.20902e-05	0.0274909	Gelbvieh
21	846640	NA	NA	0.832	2.21605e-05	0.0275305	Gelbvieh
2	53308568	ARHGAP15	0	0.324	2.22635e-05	0.0276105	Gelbvieh
27	31277005	UNC5D	0	0.015	2.23287e-05	0.0276256	Gelbvieh
27	31274704	UNC5D	0	0.015	2.23528e-05	0.0276256	Gelbvieh
3	92280150	HSPB11	0	0.232	2.26643e-05	0.0279622	Gelbvieh
1	20053071	NA	NA	0.968	2.27366e-05	0.0280031	Gelbvieh
13	54995414	OSBPL2	5839	0.613	2.37188e-05	0.0291627	Gelbvieh
13	54995414	HRH3	9957	0.613	2.37188e-05	0.0291627	Gelbvieh
21	851938	NA	NA	0.832	2.45507e-05	0.0301337	Gelbvieh
3	8236896	PCP4L1	0	0.118	2.50263e-05	0.0306649	Gelbvieh
21	823688	NA	NA	0.832	2.52133e-05	0.0308412	Gelbvieh
16	951455	ADORA1	0	0.252	2.55395e-05	0.0311869	Gelbvieh
16	951455	MYBPH	5706	0.252	2.55395e-05	0.0311869	Gelbvieh
12	73336525	NA	NA	0.012	2.60273e-05	0.0317284	Gelbvieh
14	66743327	NA	NA	0.987	2.62525e-05	0.0319486	Gelbvieh
3	119445812	CSF2RA	2306	0.283	2.66085e-05	0.0323268	Gelbvieh
3	119445812	LOC100336476	0	0.283	2.66085e-05	0.0323268	Gelbvieh
13	27307741	NA	NA	0.327	2.73454e-05	0.0331657	Gelbvieh
15	77033078	C15H11orf49	0	0.339	2.7635e-05	0.0334603	Gelbvieh
2	26817463	NA	NA	0.011	2.77623e-05	0.0335576	Gelbvieh
1	20048495	NA	NA	0.968	2.78233e-05	0.0335747	Gelbvieh
2	53299673	ARHGAP15	0	0.632	2.79122e-05	0.0336253	Gelbvieh
24	55033466	NA	NA	0.555	2.79863e-05	0.0336579	Gelbvieh
21	44230162	NPAS3	0	0.989	2.82279e-05	0.0338914	Gelbvieh
21	44230162	LOC112443156	8165	0.989	2.82279e-05	0.0338914	Gelbvieh
3	119431383	CSF2RA	0	0.329	2.87485e-05	0.0344349	Gelbvieh
8	112068872	MYT1L	0	0.951	2.87768e-05	0.0344349	Gelbvieh
8	112068872	LOC112447856	7265	0.951	2.87768e-05	0.0344349	Gelbvieh
14	82386948	SLC2A5	0	0.531	2.90198e-05	0.0346677	Gelbvieh
3	75478227	LRRC7	0	0.944	2.93941e-05	0.0350563	Gelbvieh
8	112746559	ALKAL2	0	0.978	2.95291e-05	0.0351587	Gelbvieh
8	112746559	ACP1	2355	0.978	2.95291e-05	0.0351587	Gelbvieh
3	120020055	GPR35	0	0.16	2.97257e-05	0.035334	Gelbvieh
3	120020055	AQP12B	5541	0.16	2.97257e-05	0.035334	Gelbvieh
3	8236361	PCP4L1	0	0.118	3.02855e-05	0.0358209	Gelbvieh
3	8237470	PCP4L1	0	0.118	3.02855e-05	0.0358209	Gelbvieh
3	8238365	PCP4L1	0	0.118	3.02855e-05	0.0358209	Gelbvieh
12	558880	NA	NA	0.167	3.0604e-05	0.0361379	Gelbvieh
1	8923639	LOC112447279	5226	0.202	3.10548e-05	0.0366098	Gelbvieh
2	20915521	LOC112442551	5732	0.028	3.17951e-05	0.0374209	Gelbvieh
2	20915521	LNPK	0	0.028	3.17951e-05	0.0374209	Gelbvieh
2	20917559	LOC112442551	7770	0.028	3.18653e-05	0.037442	Gelbvieh
2	20917559	LNPK	0	0.028	3.18653e-05	0.037442	Gelbvieh
3	93480274	ZYG11A	0	0.924	3.19602e-05	0.0374918	Gelbvieh
1	157458860	NA	NA	0.138	3.30599e-05	0.0387184	Gelbvieh
19	53895316	NA	NA	0.608	3.32299e-05	0.038854	Gelbvieh
3	75474998	LRRC7	0	0.939	3.35351e-05	0.0391469	Gelbvieh
13	39168656	SLC24A3	0	0.988	3.36229e-05	0.0391854	Gelbvieh
21	1850825	NA	NA	0.781	3.44733e-05	0.0401112	Gelbvieh
1	20045480	NA	NA	0.968	3.48647e-05	0.0405007	Gelbvieh
27	21358963	TUSC3	0	0.32	3.51148e-05	0.0407252	Gelbvieh
23	37821459	MBOAT1	0	0.654	3.57571e-05	0.0414029	Gelbvieh
3	87623521	NA	NA	0.453	3.71841e-05	0.0429494	Gelbvieh
15	77026850	C15H11orf49	0	0.87	3.7238e-05	0.0429494	Gelbvieh
22	7652329	FBXL2	0	0.989	3.72727e-05	0.0429494	Gelbvieh
22	7652329	UBP1	0	0.989	3.72727e-05	0.0429494	Gelbvieh
1	41381309	EPHA6	0	0.106	3.90372e-05	0.0448432	Gelbvieh
3	75481234	LRRC7	0	0.939	3.90901e-05	0.0448432	Gelbvieh
1	3144864	URB1	0	0.918	3.91042e-05	0.0448432	Gelbvieh
24	57625648	ALPK2	0	0.579	3.91842e-05	0.044863	Gelbvieh
27	31269649	UNC5D	0	0.985	3.93121e-05	0.0449108	Gelbvieh
27	31273546	UNC5D	0	0.985	3.93925e-05	0.0449108	Gelbvieh
27	31270635	UNC5D	0	0.985	3.94143e-05	0.0449108	Gelbvieh
27	31268730	UNC5D	0	0.985	4.11452e-05	0.0468086	Gelbvieh
16	787869	PPFIA4	0	0.361	4.13656e-05	0.0469847	Gelbvieh
16	787869	MYOG	9686	0.361	4.13656e-05	0.0469847	Gelbvieh
19	1039489	CA10	0	0.088	4.14405e-05	0.0469952	Gelbvieh
27	21385326	TUSC3	0	0.365	4.27311e-05	0.0483821	Gelbvieh
23	1714636	NA	NA	0.558	4.32744e-05	0.0489198	Gelbvieh
12	84116368	MYO16	0	0.015	4.37275e-05	0.0493541	Gelbvieh
6	75151176	NA	NA	0.976	4.44681e-05	0.0500891	Gelbvieh
24	57653544	ALPK2	0	0.57	4.45187e-05	0.0500891	Gelbvieh
4	41797820	LOC100296900	1449	0.023	4.46949e-05	0.0501475	Gelbvieh
24	55034941	NA	NA	0.555	4.47108e-05	0.0501475	Gelbvieh
4	36337275	SEMA3A	0	0.989	4.74941e-05	0.0531859	Gelbvieh
27	21045431	NA	NA	0.504	4.75949e-05	0.0532155	Gelbvieh
23	1712734	NA	NA	0.557	4.7705e-05	0.0532554	Gelbvieh
4	332007	NA	NA	0.155	4.9363e-05	0.0549776	Gelbvieh
12	564126	NA	NA	0.168	4.94014e-05	0.0549776	Gelbvieh
15	84582367	NA	NA	0.095	4.95127e-05	0.0550159	Gelbvieh
3	88388621	DAB1	0	0.731	4.99107e-05	0.0553175	Gelbvieh
14	82361682	SLC2A5	0	0.297	4.99387e-05	0.0553175	Gelbvieh
27	21355156	TUSC3	0	0.321	5.11751e-05	0.0565994	Gelbvieh
29	21948386	LOC112444900	0	0.268	5.12769e-05	0.0566245	Gelbvieh
1	158139294	NA	NA	0.052	5.16106e-05	0.0568456	Gelbvieh
1	30659946	NA	NA	0.929	5.1636e-05	0.0568456	Gelbvieh
1	158143861	NA	NA	0.052	5.17221e-05	0.0568529	Gelbvieh
1	158142061	NA	NA	0.052	5.1961e-05	0.0570279	Gelbvieh
10	96839502	NA	NA	0.244	5.23757e-05	0.057395	Gelbvieh
14	13094541	NA	NA	0.145	5.28471e-05	0.057823	Gelbvieh
2	121475117	NA	NA	0.244	5.29478e-05	0.0578447	Gelbvieh
4	112862997	GIMAP8	0	0.971	5.31695e-05	0.0579984	Gelbvieh
7	68574155	TRNAG-CCC	4499	0.505	5.32882e-05	0.0580395	Gelbvieh
14	28084789	TTPA	0	0.979	5.35213e-05	0.0582048	Gelbvieh
1	158140847	NA	NA	0.052	5.39337e-05	0.0584755	Gelbvieh
1	158144904	NA	NA	0.052	5.39337e-05	0.0584755	Gelbvieh
1	36659718	NA	NA	0.105	5.40161e-05	0.0584762	Gelbvieh
1	158156424	NA	NA	0.052	5.42967e-05	0.0586912	Gelbvieh
27	21348136	TUSC3	4448	0.364	5.55217e-05	0.0599248	Gelbvieh
4	36330568	SEMA3A	0	0.989	5.60621e-05	0.060417	Gelbvieh
15	84599796	NA	NA	0.095	5.62956e-05	0.0605774	Gelbvieh
12	20820652	SERPINE3	4293	0.983	5.67968e-05	0.0610249	Gelbvieh
12	20820652	INTS6	0	0.983	5.67968e-05	0.0610249	Gelbvieh
3	87824390	DAB1	0	0.234	5.80467e-05	0.0622744	Gelbvieh
14	59792415	NA	NA	0.124	5.84933e-05	0.0626595	Gelbvieh
21	1196735	MAGEL2	7901	0.79	5.89609e-05	0.0630661	Gelbvieh
7	41386585	LOC112447408	7879	0.254	5.94842e-05	0.0633288	Gelbvieh
11	26590115	PPM1B	0	0.752	5.96096e-05	0.0633288	Gelbvieh
5	19870586	NA	NA	0.413	5.96378e-05	0.0633288	Gelbvieh
5	19871509	NA	NA	0.413	5.96378e-05	0.0633288	Gelbvieh
5	19868331	NA	NA	0.413	5.96491e-05	0.0633288	Gelbvieh
4	41797016	LOC100296900	645	0.023	5.98511e-05	0.0634491	Gelbvieh
3	6193089	RGS5	0	0.25	5.99913e-05	0.0635038	Gelbvieh
4	112862975	GIMAP8	0	0.971	6.0838e-05	0.0643048	Gelbvieh
16	902007	NA	NA	0.723	6.20884e-05	0.0653872	Gelbvieh
2	17423410	ZNF385B	0	0.03	6.21095e-05	0.0653872	Gelbvieh
27	21342700	TUSC3	9884	0.365	6.21361e-05	0.0653872	Gelbvieh
2	17438701	ZNF385B	0	0.969	6.23266e-05	0.0654913	Gelbvieh
2	17412947	ZNF385B	0	0.03	6.25965e-05	0.0656785	Gelbvieh
4	112855626	GIMAP8	0	0.972	6.32095e-05	0.0662246	Gelbvieh
10	940793	MCC	0	0.16	6.34023e-05	0.0662458	Gelbvieh
16	80720112	NAV1	0	0.921	6.34149e-05	0.0662458	Gelbvieh
1	36654952	NA	NA	0.894	6.36491e-05	0.0663935	Gelbvieh
15	84680379	LOC617614	2853	0.099	6.39106e-05	0.0665693	Gelbvieh
14	66178522	RPL30	0	0.963	6.40607e-05	0.0666286	Gelbvieh
14	66178522	LOC112449665	664	0.963	6.40607e-05	0.0666286	Gelbvieh
14	66178522	MATN2	8297	0.963	6.40607e-05	0.0666286	Gelbvieh
9	12413703	KCNQ5	0	0.295	6.43215e-05	0.0668028	Gelbvieh
2	28868727	B3GALT1	0	0.869	6.4886e-05	0.0672913	Gelbvieh
4	1815377	NA	NA	0.028	6.52886e-05	0.067611	Gelbvieh
24	20758832	FHOD3	0	0.179	6.54434e-05	0.0676733	Gelbvieh
19	53925449	LOC507443	543	0.778	6.56667e-05	0.0678062	Gelbvieh
19	53925449	LOC104975124	557	0.778	6.56667e-05	0.0678062	Gelbvieh
19	53925449	TMEM235	1323	0.778	6.56667e-05	0.0678062	Gelbvieh
1	157970549	ZBED9	0	0.582	6.58276e-05	0.0678744	Gelbvieh
1	157970549	TRNAK-UUU	7581	0.582	6.58276e-05	0.0678744	Gelbvieh
13	10164573	KIF16B	0	0.94	6.67912e-05	0.0687689	Gelbvieh
2	24167040	ITGA6	0	0.029	6.71805e-05	0.0690704	Gelbvieh
21	874731	NA	NA	0.835	6.74051e-05	0.0692019	Gelbvieh
5	19884051	NA	NA	0.413	6.75192e-05	0.0692197	Gelbvieh
9	104159019	NA	NA	0.316	6.76322e-05	0.0692343	Gelbvieh
28	789668	NA	NA	0.64	6.7727e-05	0.0692343	Gelbvieh
10	50351945	NA	NA	0.247	7.0922e-05	0.072397	Gelbvieh
13	54845724	RBBP8NL	0	0.791	7.1432e-05	0.0728138	Gelbvieh
13	54845724	CABLES2	8111	0.791	7.1432e-05	0.0728138	Gelbvieh
10	50286943	NA	NA	0.459	7.3828e-05	0.075149	Gelbvieh
1	41366993	EPHA6	0	0.893	7.44102e-05	0.075634	Gelbvieh
9	2394593	NA	NA	0.434	7.4722e-05	0.0758432	Gelbvieh
7	41388281	LOC112447408	6183	0.206	7.67016e-05	0.0774827	Gelbvieh
7	41387747	LOC112447408	6717	0.206	7.67018e-05	0.0774827	Gelbvieh
7	41387087	LOC112447408	7377	0.206	7.67051e-05	0.0774827	Gelbvieh
3	119846488	NA	NA	0.538	7.67703e-05	0.0774827	Gelbvieh
3	120056293	KIF1A	0	0.058	7.77985e-05	0.0784098	Gelbvieh
10	46088571	DAPK2	0	0.949	7.79319e-05	0.0784338	Gelbvieh
26	25319627	SORCS3	0	0.888	7.86808e-05	0.0788572	Gelbvieh
26	25310067	SORCS3	0	0.888	7.86832e-05	0.0788572	Gelbvieh
26	25310578	SORCS3	0	0.888	7.86832e-05	0.0788572	Gelbvieh
1	158486327	NA	NA	0.313	7.9165e-05	0.0792147	Gelbvieh
3	120580042	FARP2	0	0.908	7.92613e-05	0.0792147	Gelbvieh
3	87894945	DAB1	0	0.266	8.02036e-05	0.0798299	Gelbvieh
3	87894086	DAB1	0	0.266	8.02048e-05	0.0798299	Gelbvieh
2	121520914	NA	NA	0.498	8.02116e-05	0.0798299	Gelbvieh
17	68154035	TNIP3	0	0.328	8.07454e-05	0.0802496	Gelbvieh
21	1093206	NA	NA	0.784	8.0883e-05	0.0802748	Gelbvieh
9	78704840	NA	NA	0.912	8.31027e-05	0.0823636	Gelbvieh
2	2007	NA	NA	0.028	8.32315e-05	0.0823772	Gelbvieh
2	121533466	NA	NA	0.52	8.39938e-05	0.0830169	Gelbvieh
17	68145307	TNIP3	0	0.638	8.41938e-05	0.0830997	Gelbvieh
11	6098006	TBC1D8	0	0.926	8.43593e-05	0.0831343	Gelbvieh
3	87724408	NA	NA	0.548	8.44612e-05	0.0831343	Gelbvieh
3	6190549	RGS5	0	0.25	8.49403e-05	0.0834911	Gelbvieh
24	20757957	FHOD3	0	0.193	8.62556e-05	0.0846676	Gelbvieh
15	77031633	C15H11orf49	0	0.277	8.68616e-05	0.0851457	Gelbvieh
16	78175439	NA	NA	0.095	8.73352e-05	0.0854928	Gelbvieh
9	2279365	NA	NA	0.22	8.77145e-05	0.0857468	Gelbvieh
27	21331801	NA	NA	0.516	8.79036e-05	0.0858144	Gelbvieh
3	119500312	IL3RA	857	0.507	8.81282e-05	0.0859165	Gelbvieh
3	119500312	LOC107131293	2013	0.507	8.81282e-05	0.0859165	Gelbvieh
3	119500312	LOC112446046	6064	0.507	8.81282e-05	0.0859165	Gelbvieh
3	119500312	P2RY8	9530	0.507	8.81282e-05	0.0859165	Gelbvieh
16	78124382	NA	NA	0.946	8.89021e-05	0.086553	Gelbvieh
10	50347302	NA	NA	0.769	9.01872e-05	0.0876849	Gelbvieh
4	1843617	NA	NA	0.027	9.03847e-05	0.0877577	Gelbvieh
26	25328814	SORCS3	0	0.887	9.09339e-05	0.0881713	Gelbvieh
5	19931820	NA	NA	0.538	9.26606e-05	0.0897239	Gelbvieh
3	120576521	FARP2	0	0.908	9.37001e-05	0.0906079	Gelbvieh
16	894884	NA	NA	0.724	9.43993e-05	0.0911608	Gelbvieh
16	989366	NA	NA	0.181	9.62916e-05	0.0928629	Gelbvieh
19	44762970	NMT1	0	0.932	9.6459e-05	0.0928991	Gelbvieh
4	42696783	MAGI2	0	0.909	9.65973e-05	0.0929073	Gelbvieh
10	32179858	NA	NA	0.113	9.70562e-05	0.0932233	Gelbvieh
21	1225541	NA	NA	0.791	9.78034e-05	0.0938151	Gelbvieh
12	20772058	NA	NA	0.016	9.804e-05	0.0938661	Gelbvieh
10	32182692	NA	NA	0.113	9.81458e-05	0.0938661	Gelbvieh
3	63558716	NA	NA	0.987	9.82501e-05	0.0938661	Gelbvieh
8	32262478	NA	NA	0.95	9.86288e-05	0.0940135	Gelbvieh
2	121377431	NA	NA	0.964	9.87048e-05	0.0940135	Gelbvieh
4	112862936	GIMAP8	0	0.971	9.87985e-05	0.0940135	Gelbvieh
4	90850880	GRM8	0	0.742	9.94022e-05	0.0944624	Gelbvieh
13	10201577	KIF16B	0	0.23	9.99906e-05	0.0948954	Gelbvieh
6	5826883	PDE5A	0	0.963	0.000100682	0.0954246	Gelbvieh
15	74759757	NA	NA	0.164	0.000101076	0.0956714	Gelbvieh
8	18547817	NA	NA	0.83	0.000101507	0.0959527	Gelbvieh
21	7108901	NA	NA	0.914	0.000102207	0.096487	Gelbvieh
29	21945053	LOC112444900	0	0.729	0.000103248	0.0973414	Gelbvieh
3	87734974	NA	NA	0.549	0.000103701	0.0976398	Gelbvieh
1	157628136	NA	NA	0.584	0.000104211	0.0979906	Gelbvieh
2	53352090	ARHGAP15	0	0.676	0.000105083	0.0986814	Gelbvieh
15	74736252	NA	NA	0.127	0.000106227	0.0996249	Gelbvieh
