# Supplementary material for: Powerful detection of polygenic selection and evidence of environmental adaptation in US beef cattle
Source: PLoS Genet. 2021 Jul 22;17(7):e1009652. doi: 10.1371/journal.pgen.1009652 (PMC8297814; doi:10.1371/journal.pgen.1009652)
Supplement: S3 Table — Candidate genes were annotated genes < 10 kb to significant GPSM SNPs (q < 0.1). Significant (FDR-corrected p-values < 0.1) KEGG pathways and GO biological processes are reported for each breed. (XLSX) [file pgen.1009652.s016.xlsx]

## Sheet: S3 Table
Term	nGenes	%genes	Term_FDR_corrected_pvalue	Gene_names	Enrichment	Dataset
Steroid hormone biosynthesis	2	2.73973	0.0251532	[HSD17B7, LOC538060]	KEGG	RedAngus
Ovarian steroidogenesis	2	3.33333	0.0244607	[HSD17B7, LOC538060]	KEGG	RedAngus
Colorectal cancer	3	3.94737	0.0249775	[BIRC5, DDB2, RALA]	KEGG	RedAngus
Pancreatic cancer	2	2.63158	0.0256498	[DDB2, RALA]	KEGG	RedAngus
Basal cell carcinoma	2	3.125	0.0237408	[DDB2, SUFU]	KEGG	RedAngus
G2/M transition of mitotic cell cycle	2	2.35294	0.0259449	[BIRC5, PBX1]	GO_Biological_Process	RedAngus
cell fate specification	2	3.0303	0.0220378	[SUFU, TENM4]	GO_Biological_Process	RedAngus
embryonic epithelial tube formation	2	1.90476	0.0314037	[RALA, SUFU]	GO_Biological_Process	RedAngus
neural tube formation	2	2.29885	0.0259298	[RALA, SUFU]	GO_Biological_Process	RedAngus
neural tube closure	2	2.73973	0.0251532	[RALA, SUFU]	GO_Biological_Process	RedAngus
ensheathment of neurons	2	2.40964	0.0259846	[TENM4, TG]	GO_Biological_Process	RedAngus
axon ensheathment	2	2.40964	0.0259846	[TENM4, TG]	GO_Biological_Process	RedAngus
cellular component assembly involved in morphogenesis	2	2.63158	0.0256498	[MYBPH, TENM4]	GO_Biological_Process	RedAngus
primary neural tube formation	2	2.5	0.026786	[RALA, SUFU]	GO_Biological_Process	RedAngus
morphogenesis of embryonic epithelium	2	1.5625	0.0381487	[RALA, SUFU]	GO_Biological_Process	RedAngus
negative regulation of defense response	2	1.62602	0.0366158	[ADORA1, PPM1B]	GO_Biological_Process	RedAngus
protein complex localization	2	2.17391	0.0276033	[BIRC5, PPM1B]	GO_Biological_Process	RedAngus
regulation of myelination	2	9.52381	0.018439	[TENM4, TG]	GO_Biological_Process	RedAngus
regulation of neurological system process	2	6.89655	0.0140926	[ADORA1, TENM4]	GO_Biological_Process	RedAngus
tube formation	2	1.62602	0.0366158	[RALA, SUFU]	GO_Biological_Process	RedAngus
endocrine system development	3	2.91262	0.0150419	[PBX1, TBX19, TG]	GO_Biological_Process	RedAngus
regulation of protein import into nucleus	2	1.55039	0.0375208	[PPM1B, SUFU]	GO_Biological_Process	RedAngus
negative regulation of protein import into nucleus	2	4.16667	0.0271973	[PPM1B, SUFU]	GO_Biological_Process	RedAngus
myelination	2	2.46914	0.0260529	[TENM4, TG]	GO_Biological_Process	RedAngus
regulation of transcription factor import into nucleus	2	3.1746	0.0248043	[PPM1B, SUFU]	GO_Biological_Process	RedAngus
transcription factor import into nucleus	2	3.0303	0.0220378	[PPM1B, SUFU]	GO_Biological_Process	RedAngus
negative regulation of transcription factor import into nucleus	2	7.69231	0.0188849	[PPM1B, SUFU]	GO_Biological_Process	RedAngus
cell cycle G2/M phase transition	2	2.15054	0.0270421	[BIRC5, PBX1]	GO_Biological_Process	RedAngus
cell fate commitment	3	1.54639	0.0234927	[SUFU, TBX19, TENM4]	GO_Biological_Process	RedAngus
positive regulation of mitotic cell cycle	2	1.88679	0.0308196	[BIRC5, PBX1]	GO_Biological_Process	RedAngus
regulation of embryonic development	2	1.96078	0.0309005	[SUFU, TENM4]	GO_Biological_Process	RedAngus
regulation of nucleocytoplasmic transport	3	1.84049	0.0273717	[KHDRBS1, PPM1B, SUFU]	GO_Biological_Process	RedAngus
negative regulation of nucleocytoplasmic transport	2	3.57143	0.0256887	[PPM1B, SUFU]	GO_Biological_Process	RedAngus
tube closure	2	2.73973	0.0251532	[RALA, SUFU]	GO_Biological_Process	RedAngus
epithelial tube formation	2	1.83486	0.0302917	[RALA, SUFU]	GO_Biological_Process	RedAngus
negative regulation of protein localization to nucleus	2	3.38983	0.0258327	[PPM1B, SUFU]	GO_Biological_Process	RedAngus
positive regulation of cell cycle phase transition	2	3.7037	0.0266006	[BIRC5, PBX1]	GO_Biological_Process	RedAngus
positive regulation of mitotic cell cycle phase transition	2	4.54545	0.0267672	[BIRC5, PBX1]	GO_Biological_Process	RedAngus
negative regulation of cellular protein localization	2	1.85185	0.0308061	[PPM1B, SUFU]	GO_Biological_Process	RedAngus
regulation of protein import	2	1.52672	0.037451	[PPM1B, SUFU]	GO_Biological_Process	RedAngus
negative regulation of protein import	2	4.16667	0.0271973	[PPM1B, SUFU]	GO_Biological_Process	RedAngus
Olfactory transduction	23	1.84739	0.00134623	[LOC100138866, LOC100299117, LOC100300342, LOC100301231, LOC100847112, LOC104968693, LOC513384, LOC520938, LOC523768, LOC523769, LOC527195, LOC529303, LOC615284, LOC617614, LOC781363, LOC787816, LOC787866, LOC788126, OR10A7, OR10C1, OR10P1, OR5D14, OR5L2]	KEGG	Simmental
cGMP-PKG signaling pathway	6	3.61446	0.0128084	[ADORA1, ATP1B3, GUCY1A2, ITPR2, MYLK, PPP3CA]	KEGG	Simmental
Thyroid hormone synthesis	4	5.55556	0.0134845	[ATP1B3, GPX5, GPX6, ITPR2]	KEGG	Simmental
Oxytocin signaling pathway	6	3.8961	0.0136058	[GUCY1A2, ITPR2, MYL6, MYL6B, MYLK, PPP3CA]	KEGG	Simmental
Renin secretion	4	5.88235	0.0145323	[ADORA1, GUCY1A2, ITPR2, PPP3CA]	KEGG	Simmental
Vascular smooth muscle contraction	5	3.90625	0.0148932	[GUCY1A2, ITPR2, MYL6, MYL6B, MYLK]	KEGG	Simmental
Calcium signaling pathway	6	3.09278	0.0164245	[CYSLTR2, ERBB3, ITPR2, LOC524810, MYLK, PPP3CA]	KEGG	Simmental
Arachidonic acid metabolism	4	4.3956	0.0230791	[GPX5, GPX6, LOC538060, PTGES3]	KEGG	Simmental
Gastric acid secretion	3	4.05405	0.066444	[ATP1B3, ITPR2, MYLK]	KEGG	Simmental
Dilated cardiomyopathy (DCM)	3	3.33333	0.076731	[ITGA11, ITGA7, LOC524810]	KEGG	Simmental
DNA replication	2	5.40541	0.0800034	[PCNA, PRIM1]	KEGG	Simmental
Salivary secretion	3	3.125	0.083242	[ATP1B3, GUCY1A2, ITPR2]	KEGG	Simmental
Carbohydrate digestion and absorption	2	4.7619	0.0867279	[ATP1B3, SLC2A5]	KEGG	Simmental
Basal transcription factors	2	4.44444	0.0918588	[GTF2F2, TBP]	KEGG	Simmental
positive regulation of translation	5	7.04225	0.0089674	[KHDRBS1, PIWIL2, PPP3CA, RPL26, ZC3H10]	GO_Biological_Process	Simmental
sensory perception	18	1.52542	0.0120993	[ADORA1, KIT, LOC100138866, LOC104968693, LOC513384, LOC520938, LOC523768, LOC523769, LOC529303, LOC615284, LOC787816, LOC787866, OR10A7, OR10C1, OR10P1, OR5D14, OR5L2, RDH5]	GO_Biological_Process	Simmental
positive regulation of cellular amide metabolic process	5	6.0241	0.0124947	[KHDRBS1, PIWIL2, PPP3CA, RPL26, ZC3H10]	GO_Biological_Process	Simmental
detection of chemical stimulus involved in sensory perception	15	1.75439	0.0126051	[LOC100138866, LOC104968693, LOC513384, LOC520938, LOC523768, LOC523769, LOC529303, LOC615284, LOC787816, LOC787866, OR10A7, OR10C1, OR10P1, OR5D14, OR5L2]	GO_Biological_Process	Simmental
sensory perception of chemical stimulus	15	1.65563	0.0129444	[LOC100138866, LOC104968693, LOC513384, LOC520938, LOC523768, LOC523769, LOC529303, LOC615284, LOC787816, LOC787866, OR10A7, OR10C1, OR10P1, OR5D14, OR5L2]	GO_Biological_Process	Simmental
detection of chemical stimulus involved in sensory perception of smell	15	1.82482	0.0134121	[LOC100138866, LOC104968693, LOC513384, LOC520938, LOC523768, LOC523769, LOC529303, LOC615284, LOC787816, LOC787866, OR10A7, OR10C1, OR10P1, OR5D14, OR5L2]	GO_Biological_Process	Simmental
inositol phosphate-mediated signaling	3	9.67742	0.0135748	[ERBB3, ITPR2, PPP3CA]	GO_Biological_Process	Simmental
detection of stimulus involved in sensory perception	16	1.78372	0.0137464	[KIT, LOC100138866, LOC104968693, LOC513384, LOC520938, LOC523768, LOC523769, LOC529303, LOC615284, LOC787816, LOC787866, OR10A7, OR10C1, OR10P1, OR5D14, OR5L2]	GO_Biological_Process	Simmental
negative regulation of gene silencing by miRNA	2	22.2222	0.0138224	[PPP3CA, ZC3H10]	GO_Biological_Process	Simmental
negative regulation of production of miRNAs involved in gene silencing by miRNA	2	28.5714	0.0138302	[PPP3CA, ZC3H10]	GO_Biological_Process	Simmental
sensory perception of smell	15	1.78147	0.0143522	[LOC100138866, LOC104968693, LOC513384, LOC520938, LOC523768, LOC523769, LOC529303, LOC615284, LOC787816, LOC787866, OR10A7, OR10C1, OR10P1, OR5D14, OR5L2]	GO_Biological_Process	Simmental
detection of chemical stimulus	15	1.71233	0.0143526	[LOC100138866, LOC104968693, LOC513384, LOC520938, LOC523768, LOC523769, LOC529303, LOC615284, LOC787816, LOC787866, OR10A7, OR10C1, OR10P1, OR5D14, OR5L2]	GO_Biological_Process	Simmental
negative regulation of posttranscriptional gene silencing	2	18.1818	0.0177906	[PPP3CA, ZC3H10]	GO_Biological_Process	Simmental
negative regulation of gene silencing by RNA	2	18.1818	0.0177906	[PPP3CA, ZC3H10]	GO_Biological_Process	Simmental
regulation of production of miRNAs involved in gene silencing by miRNA	2	18.1818	0.0177906	[PPP3CA, ZC3H10]	GO_Biological_Process	Simmental
activation of NF-kappaB-inducing kinase activity	2	16.6667	0.0202417	[CHI3L1, TRAF2]	GO_Biological_Process	Simmental
regulation of production of small RNA involved in gene silencing by RNA	2	16.6667	0.0202417	[PPP3CA, ZC3H10]	GO_Biological_Process	Simmental
lysosome localization	3	6	0.0304602	[BLOC1S1, KIT, NDEL1]	GO_Biological_Process	Simmental
negative regulation of gene silencing	2	11.1111	0.0399773	[PPP3CA, ZC3H10]	GO_Biological_Process	Simmental
positive regulation of DNA binding transcription factor activity	5	2.82486	0.0426463	[DDIT3, KIT, PPP3CA, RNF41, TRAF2]	GO_Biological_Process	Simmental
regulation of ruffle assembly	2	9.52381	0.0499802	[NDEL1, SH3YL1]	GO_Biological_Process	Simmental
calcineurin-NFAT signaling cascade	2	9.09091	0.0527078	[ERBB3, PPP3CA]	GO_Biological_Process	Simmental
calcineurin-mediated signaling	2	9.09091	0.0527078	[ERBB3, PPP3CA]	GO_Biological_Process	Simmental
gene silencing by RNA	3	4.28571	0.0591233	[PIWIL2, PPP3CA, ZC3H10]	GO_Biological_Process	Simmental
regulation of cellular amide metabolic process	6	2.16606	0.0594061	[KHDRBS1, ORMDL2, PIWIL2, PPP3CA, RPL26, ZC3H10]	GO_Biological_Process	Simmental
G-protein coupled purinergic receptor signaling pathway	2	8.33333	0.0601909	[ADORA1, P2RY8]	GO_Biological_Process	Simmental
regulation of gene silencing by miRNA	2	7.40741	0.0660958	[PPP3CA, ZC3H10]	GO_Biological_Process	Simmental
ruffle assembly	2	6.89655	0.0673603	[NDEL1, SH3YL1]	GO_Biological_Process	Simmental
integrin-mediated signaling pathway	3	3.84615	0.0677297	[CD63, ITGA11, ITGA7]	GO_Biological_Process	Simmental
mitotic cell cycle process	8	1.6632	0.0677552	[AURKC, DCTN2, FBXW5, NABP2, NDEL1, PPP3CA, RHOU, RPL26]	GO_Biological_Process	Simmental
regulation of posttranscriptional gene silencing	2	6.66667	0.0680721	[PPP3CA, ZC3H10]	GO_Biological_Process	Simmental
regulation of gene silencing by RNA	2	6.66667	0.0680721	[PPP3CA, ZC3H10]	GO_Biological_Process	Simmental
vesicle transport along microtubule	2	7.14286	0.0687189	[BLOC1S1, NDEL1]	GO_Biological_Process	Simmental
axonal transport	2	7.14286	0.0687189	[BLOC1S1, NDEL1]	GO_Biological_Process	Simmental
pigment cell differentiation	2	6.45161	0.0688242	[CD63, KIT]	GO_Biological_Process	Simmental
phospholipase C-activating G-protein coupled receptor signaling pathway	3	3.65854	0.0693907	[CYSLTR2, P2RY8, UTS2R]	GO_Biological_Process	Simmental
establishment of vesicle localization	4	2.8169	0.0697017	[BLOC1S1, DCTN2, NDEL1, TMEM230]	GO_Biological_Process	Simmental
purinergic receptor signaling pathway	2	6.25	0.0713068	[ADORA1, P2RY8]	GO_Biological_Process	Simmental
phospholipid dephosphorylation	2	6.25	0.0713068	[PLPP1, SYNJ1]	GO_Biological_Process	Simmental
vesicle localization	4	2.58065	0.0734558	[BLOC1S1, DCTN2, NDEL1, TMEM230]	GO_Biological_Process	Simmental
production of miRNAs involved in gene silencing by miRNA	2	6.06061	0.0737741	[PPP3CA, ZC3H10]	GO_Biological_Process	Simmental
dsRNA fragmentation	2	5.88235	0.0744933	[PPP3CA, ZC3H10]	GO_Biological_Process	Simmental
production of small RNA involved in gene silencing by RNA	2	5.88235	0.0744933	[PPP3CA, ZC3H10]	GO_Biological_Process	Simmental
vesicle cytoskeletal trafficking	2	5.88235	0.0744933	[BLOC1S1, NDEL1]	GO_Biological_Process	Simmental
positive regulation of NIK/NF-kappaB signaling	2	5.71429	0.075241	[CHI3L1, TRAF2]	GO_Biological_Process	Simmental
axo-dendritic transport	2	5.55556	0.0776296	[BLOC1S1, NDEL1]	GO_Biological_Process	Simmental
cellular polysaccharide biosynthetic process	2	5.12821	0.0814469	[NDST3, PTGES3]	GO_Biological_Process	Simmental
regulation of translation	5	1.99203	0.0823621	[KHDRBS1, PIWIL2, PPP3CA, RPL26, ZC3H10]	GO_Biological_Process	Simmental
regulation of protein kinase B signaling	3	3.09278	0.0837735	[CHI3L1, DDIT3, RNF41]	GO_Biological_Process	Simmental
ruffle organization	2	4.87805	0.0860336	[NDEL1, SH3YL1]	GO_Biological_Process	Simmental
microtubule cytoskeleton organization involved in mitosis	3	2.94118	0.0865662	[AURKC, DCTN2, NDEL1]	GO_Biological_Process	Simmental
vesicle-mediated transport in synapse	3	2.9703	0.0876138	[BLOC1S1, SYNJ1, TMEM230]	GO_Biological_Process	Simmental
extrinsic apoptotic signaling pathway	4	2.23464	0.0876479	[ERBB3, RNF41, TRAF2, WWOX]	GO_Biological_Process	Simmental
positive regulation of extrinsic apoptotic signaling pathway	2	4.54545	0.0896556	[TRAF2, WWOX]	GO_Biological_Process	Simmental
regulation of cell shape	3	2.83019	0.0904662	[ARHGAP15, KIT, RHOU]	GO_Biological_Process	Simmental
polysaccharide biosynthetic process	2	4.34783	0.0940476	[NDST3, PTGES3]	GO_Biological_Process	Simmental
regulation of DNA binding transcription factor activity	5	1.79856	0.0967968	[DDIT3, KIT, PPP3CA, RNF41, TRAF2]	GO_Biological_Process	Simmental
intrinsic apoptotic signaling pathway in response to endoplasmic reticulum stress	2	4.16667	0.0968432	[DDIT3, TMEM117]	GO_Biological_Process	Simmental
regulation of NIK/NF-kappaB signaling	2	4.16667	0.0968432	[CHI3L1, TRAF2]	GO_Biological_Process	Simmental
regulation of blood pressure	3	2.67857	0.097128	[ADORA1, SLC2A5, UTS2R]	GO_Biological_Process	Simmental
negative regulation of Wnt signaling pathway	3	2.67857	0.097128	[DDIT3, MCC, WWOX]	GO_Biological_Process	Simmental
regulation of gene silencing	2	4.08163	0.0989776	[PPP3CA, ZC3H10]	GO_Biological_Process	Simmental
Riboflavin metabolism	2	25	0.031974	[ACP1, ACP2]	KEGG	Gelbvieh
Neuroactive ligand-receptor interaction	6	1.96721	0.087372	[ADORA1, GPR35, GRM8, HRH3, HTR1F, P2RY8]	KEGG	Gelbvieh
PPAR signaling pathway	3	3.7037	0.088728	[CPT2, CYP4A22, NR1H3]	KEGG	Gelbvieh
Small cell lung cancer	3	3.15789	0.0913374	[DDB2, ITGA6, LAMA5]	KEGG	Gelbvieh
Fatty acid degradation	2	4.7619	0.0955041	[CPT2, CYP4A22]	KEGG	Gelbvieh
neuron migration	6	5.40541	0.019839	[DAB1, GNRH1, LOC531974, MATN2, SEMA3A, UNC5D]	GO_Biological_Process	Gelbvieh
protein myristoylation	2	40	0.0202534	[NMT1, PPM1B]	GO_Biological_Process	Gelbvieh
N-terminal protein lipidation	2	33.3333	0.0241957	[NMT1, PPM1B]	GO_Biological_Process	Gelbvieh
N-terminal protein myristoylation	2	50	0.024413	[NMT1, PPM1B]	GO_Biological_Process	Gelbvieh
regulation of neuron migration	3	13.6364	0.0256918	[GNRH1, SEMA3A, UNC5D]	GO_Biological_Process	Gelbvieh
sarcomere organization	3	8.82353	0.02822	[FHOD3, KLHL41, MYBPH]	GO_Biological_Process	Gelbvieh
positive regulation of cell development	8	2.57235	0.0291319	[DAB1, DOCK5, LRP2, LRRC7, MYOG, PDE5A, SEMA3A, SYT1]	GO_Biological_Process	Gelbvieh
regulation of cell development	11	1.96078	0.03085	[DAB1, DOCK5, GNRH1, LRP2, LRRC7, MYOG, PDE5A, SEMA3A, SYT1, TTPA, UNC5D]	GO_Biological_Process	Gelbvieh
cellular component morphogenesis	14	1.73267	0.0351762	[ARHGAP15, DAB1, DOCK5, FHOD3, KLHL41, LAMA5, LRP2, MATN2, MYBPH, MYO16, RHOU, SEMA3A, SYT1, UNC5D]	GO_Biological_Process	Gelbvieh
genitalia development	3	7.14286	0.0473093	[DHCR24, HOXD13, LRP2]	GO_Biological_Process	Gelbvieh
regulation of gonad development	2	14.2857	0.0544779	[GNRH1, SEMA3A]	GO_Biological_Process	Gelbvieh
regulation of system process	7	2.39726	0.0574528	[ADORA1, DOCK5, MYOG, NR1H3, PDE5A, SEMA3A, TMEM65]	GO_Biological_Process	Gelbvieh
anatomical structure arrangement	2	13.3333	0.0581101	[DAB1, SEMA3A]	GO_Biological_Process	Gelbvieh
myofibril assembly	3	5.88235	0.0602042	[FHOD3, KLHL41, MYBPH]	GO_Biological_Process	Gelbvieh
striated muscle cell development	4	3.80952	0.0643523	[FHOD3, KLHL41, MYBPH, MYOG]	GO_Biological_Process	Gelbvieh
muscle cell development	4	3.44828	0.06938	[FHOD3, KLHL41, MYBPH, MYOG]	GO_Biological_Process	Gelbvieh
male sex differentiation	4	3.53982	0.0700336	[DHCR24, HOXD13, LRP2, SEMA3A]	GO_Biological_Process	Gelbvieh
branching involved in salivary gland morphogenesis	2	10	0.0719894	[LAMA5, SEMA3A]	GO_Biological_Process	Gelbvieh
male genitalia development	2	10	0.0719894	[DHCR24, HOXD13]	GO_Biological_Process	Gelbvieh
negative regulation of muscle contraction	2	10.5263	0.0723095	[DOCK5, PDE5A]	GO_Biological_Process	Gelbvieh
embryonic digit morphogenesis	3	5.26316	0.0724679	[HOXD12, HOXD13, LNPK]	GO_Biological_Process	Gelbvieh
regulation of reproductive process	4	3.33333	0.0744247	[GNRH1, HOXD13, PDE5A, SEMA3A]	GO_Biological_Process	Gelbvieh
positive regulation of cytosolic calcium ion concentration involved in phospholipase C-activating G-protein coupled signaling pathway	2	9.09091	0.0754359	[GPR35, P2RY8]	GO_Biological_Process	Gelbvieh
negative regulation of blood circulation	2	9.09091	0.0754359	[DOCK5, PDE5A]	GO_Biological_Process	Gelbvieh
positive regulation of Rho protein signal transduction	2	8.69565	0.0788277	[GPR35, P2RY8]	GO_Biological_Process	Gelbvieh
regulation of catecholamine secretion	2	8.33333	0.0790283	[HRH3, SYT1]	GO_Biological_Process	Gelbvieh
G-protein coupled purinergic receptor signaling pathway	2	8.33333	0.0790283	[ADORA1, P2RY8]	GO_Biological_Process	Gelbvieh
N-terminal protein amino acid modification	2	8.33333	0.0790283	[NMT1, PPM1B]	GO_Biological_Process	Gelbvieh
sex differentiation	5	2.53807	0.0802984	[DHCR24, GNRH1, HOXD13, LRP2, SEMA3A]	GO_Biological_Process	Gelbvieh
negative regulation of ion transport	3	4.22535	0.0832163	[GPR35, HRH3, PACSIN3]	GO_Biological_Process	Gelbvieh
regulation of cell motility	9	1.53061	0.0852782	[ADORA1, DAPK2, DOCK5, GNRH1, ITGA6, LAMA5, MCC, SEMA3A, UNC5D]	GO_Biological_Process	Gelbvieh
regulation of cell morphogenesis	6	1.86916	0.0859538	[ARHGAP15, DAB1, DOCK5, RHOU, SEMA3A, SYT1]	GO_Biological_Process	Gelbvieh
regulation of blood circulation	4	2.63158	0.0860399	[DOCK5, PDE5A, SEMA3A, TMEM65]	GO_Biological_Process	Gelbvieh
salivary gland morphogenesis	2	6.45161	0.0860604	[LAMA5, SEMA3A]	GO_Biological_Process	Gelbvieh
developmental process involved in reproduction	8	1.59681	0.086339	[DHCR24, GNRH1, HOXD13, LRP2, PDE5A, SEMA3A, TTPA, WASHC5]	GO_Biological_Process	Gelbvieh
regulation of amine transport	2	5.88235	0.0868719	[HRH3, SYT1]	GO_Biological_Process	Gelbvieh
negative regulation of axonogenesis	2	5.88235	0.0868719	[DAB1, SEMA3A]	GO_Biological_Process	Gelbvieh
salivary gland development	2	5.88235	0.0868719	[LAMA5, SEMA3A]	GO_Biological_Process	Gelbvieh
myotube cell development	2	6.25	0.0869357	[KLHL41, MYOG]	GO_Biological_Process	Gelbvieh
purinergic receptor signaling pathway	2	6.25	0.0869357	[ADORA1, P2RY8]	GO_Biological_Process	Gelbvieh
limb development	4	2.7027	0.0871518	[HOXD12, HOXD13, ITGA6, LNPK]	GO_Biological_Process	Gelbvieh
appendage development	4	2.7027	0.0871518	[HOXD12, HOXD13, ITGA6, LNPK]	GO_Biological_Process	Gelbvieh
protein complex localization	3	3.26087	0.0873809	[BIRC5, HSPB11, PPM1B]	GO_Biological_Process	Gelbvieh
negative regulation of calcium ion transport	2	6.06061	0.0878521	[GPR35, PACSIN3]	GO_Biological_Process	Gelbvieh
cerebral cortex cell migration	2	5.71429	0.08791	[DAB1, SEMA3A]	GO_Biological_Process	Gelbvieh
adult walking behavior	2	5.71429	0.08791	[DAB1, OXR1]	GO_Biological_Process	Gelbvieh
negative regulation of transport	6	1.875	0.0885725	[ADORA1, GPR35, HRH3, NR1H3, PACSIN3, PPM1B]	GO_Biological_Process	Gelbvieh
reproductive system development	6	1.81269	0.0886144	[DHCR24, GNRH1, HOXD13, LRP2, SEMA3A, TTPA]	GO_Biological_Process	Gelbvieh
regulation of cell migration	9	1.6158	0.0886689	[ADORA1, DAPK2, DOCK5, GNRH1, ITGA6, LAMA5, MCC, SEMA3A, UNC5D]	GO_Biological_Process	Gelbvieh
catecholamine secretion	2	7.40741	0.0889187	[HRH3, SYT1]	GO_Biological_Process	Gelbvieh
walking behavior	2	5.55556	0.0889657	[DAB1, OXR1]	GO_Biological_Process	Gelbvieh
neural crest cell migration	2	5.55556	0.0889657	[LAMA5, SEMA3A]	GO_Biological_Process	Gelbvieh
secretion by tissue	2	7.14286	0.0891857	[ADORA1, NR1H3]	GO_Biological_Process	Gelbvieh
amine transport	2	5.26316	0.0894595	[HRH3, SYT1]	GO_Biological_Process	Gelbvieh
glial cell migration	2	6.89655	0.08959	[DAB1, MATN2]	GO_Biological_Process	Gelbvieh
skeletal muscle fiber development	2	6.89655	0.08959	[KLHL41, MYOG]	GO_Biological_Process	Gelbvieh
circulatory system process	6	1.99336	0.0897014	[ADORA1, DOCK5, PDE5A, SEMA3A, SLC2A5, TMEM65]	GO_Biological_Process	Gelbvieh
blood circulation	6	2.0202	0.089819	[ADORA1, DOCK5, PDE5A, SEMA3A, SLC2A5, TMEM65]	GO_Biological_Process	Gelbvieh
cellular component assembly involved in morphogenesis	3	3.94737	0.089896	[FHOD3, KLHL41, MYBPH]	GO_Biological_Process	Gelbvieh
vitamin transport	2	6.66667	0.0901056	[LRP2, TTPA]	GO_Biological_Process	Gelbvieh
reproductive structure development	6	1.82927	0.0904535	[DHCR24, GNRH1, HOXD13, LRP2, SEMA3A, TTPA]	GO_Biological_Process	Gelbvieh
positive regulation of Ras protein signal transduction	2	5.12821	0.0905879	[GPR35, P2RY8]	GO_Biological_Process	Gelbvieh
neuron projection morphogenesis	7	1.6317	0.0909056	[DAB1, LRP2, MATN2, MYO16, SEMA3A, SYT1, UNC5D]	GO_Biological_Process	Gelbvieh
positive regulation of neurogenesis	5	1.99203	0.0914485	[DAB1, LRP2, LRRC7, SEMA3A, SYT1]	GO_Biological_Process	Gelbvieh
catecholamine transport	2	5	0.0933011	[HRH3, SYT1]	GO_Biological_Process	Gelbvieh
oocyte development	2	5	0.0933011	[PDE5A, WASHC5]	GO_Biological_Process	Gelbvieh
plasma membrane bounded cell projection morphogenesis	7	1.58014	0.0950453	[DAB1, LRP2, MATN2, MYO16, SEMA3A, SYT1, UNC5D]	GO_Biological_Process	Gelbvieh
exocrine system development	2	4.7619	0.0955041	[LAMA5, SEMA3A]	GO_Biological_Process	Gelbvieh
regulation of muscle adaptation	2	4.87805	0.0960012	[MYOG, PDE5A]	GO_Biological_Process	Gelbvieh
regulation of skeletal muscle tissue development	2	4.87805	0.0960012	[KLHL41, MYOG]	GO_Biological_Process	Gelbvieh
import across plasma membrane	2	4.87805	0.0960012	[LRP2, SLC2A5]	GO_Biological_Process	Gelbvieh
cell projection morphogenesis	7	1.56951	0.0964496	[DAB1, LRP2, MATN2, MYO16, SEMA3A, SYT1, UNC5D]	GO_Biological_Process	Gelbvieh
negative regulation of cell migration	4	2.22222	0.0983763	[ADORA1, GNRH1, MCC, SEMA3A]	GO_Biological_Process	Gelbvieh
oocyte differentiation	2	4.54545	0.0992163	[PDE5A, WASHC5]	GO_Biological_Process	Gelbvieh
negative regulation of I-kappaB kinase/NF-kappaB signaling	2	4.54545	0.0992163	[PPM1B, TNIP3]	GO_Biological_Process	Gelbvieh
regulation of myoblast differentiation	2	4.54545	0.0992163	[KLHL41, MYOG]	GO_Biological_Process	Gelbvieh
positive regulation of small GTPase mediated signal transduction	2	4.54545	0.0992163	[GPR35, P2RY8]	GO_Biological_Process	Gelbvieh
gland morphogenesis	3	2.83019	0.0999543	[HOXD13, LAMA5, SEMA3A]	GO_Biological_Process	Gelbvieh
