# Supplementary material for: Powerful detection of polygenic selection and evidence of environmental adaptation in US beef cattle
Source: PLoS Genet. 2021 Jul 22;17(7):e1009652. doi: 10.1371/journal.pgen.1009652 (PMC8297814; doi:10.1371/journal.pgen.1009652)
Supplement: S5 Table — Enrichment significance values for four specificity index thresholds (pSI) of 25 human tissues types. Each combination of stringency for enrichment (pSI) and tissue reports a p-value for Fisher’s Exact Test and a Benjamini Hochberg corrected p-value reported in parentheses. Tissue-gene-set combinations that are significant (Benjamini-Hochberg p-value < 0.1) are highlighted in red, those that are suggestive (raw p-value < 0.1) are highlighted in green. (XLSX) [file pgen.1009652.s018.xlsx]

## Sheet: S5 Table
Tissues and P-Values	0.05	0.01	0.001	0.0001	Dataset
Adipose Tissue	0.102 ( 0.385 )	1.0 ( 1.0 )	1.0 ( 1.0 )	1.0 ( 1.0 )	RedAngus
Adrenal Gland	0.882 ( 0.919 )	1.0 ( 1.0 )	1.0 ( 1.0 )	1.0 ( 1.0 )	RedAngus
Blood	0.396 ( 0.685 )	0.138 ( 0.863 )	1.0 ( 1.0 )	1.0 ( 1.0 )	RedAngus
Blood Vessel	0.845 ( 0.919 )	1.0 ( 1.0 )	1.0 ( 1.0 )	1.0 ( 1.0 )	RedAngus
Brain	0.315 ( 0.685 )	0.223 ( 1.0 )	1.0 ( 1.0 )	1.0 ( 1.0 )	RedAngus
Breast	0.052 ( 0.325 )	1.0 ( 1.0 )	1.0 ( 1.0 )	1.0 ( 1.0 )	RedAngus
Colon	0.417 ( 0.685 )	1.0 ( 1.0 )	1.0 ( 1.0 )	1.0 ( 1.0 )	RedAngus
Esophagus	1.0 ( 1.0 )	1.0 ( 1.0 )	1.0 ( 1.0 )	1.0 ( 1.0 )	RedAngus
Fallopian Tube	0.745 ( 0.919 )	1.0 ( 1.0 )	1.0 ( 1.0 )	1.0 ( 1.0 )	RedAngus
Heart	0.87 ( 0.919 )	1.0 ( 1.0 )	1.0 ( 1.0 )	1.0 ( 1.0 )	RedAngus
Kidney	0.438 ( 0.685 )	1.0 ( 1.0 )	1.0 ( 1.0 )	1.0 ( 1.0 )	RedAngus
Liver	0.039 ( 0.323 )	0.27 ( 1.0 )	0.248 ( 1.0 )	1.0 ( 1.0 )	RedAngus
Lung	0.765 ( 0.919 )	0.53 ( 1.0 )	1.0 ( 1.0 )	1.0 ( 1.0 )	RedAngus
Muscle	0.685 ( 0.919 )	0.545 ( 1.0 )	1.0 ( 1.0 )	1.0 ( 1.0 )	RedAngus
Nerve	0.009 ( 0.232 )	0.127 ( 0.863 )	0.133 ( 1.0 )	1.0 ( 1.0 )	RedAngus
Ovary	0.369 ( 0.685 )	0.063 ( 0.79 )	1.0 ( 1.0 )	1.0 ( 1.0 )	RedAngus
Pancreas	0.204 ( 0.566 )	0.415 ( 1.0 )	1.0 ( 1.0 )	1.0 ( 1.0 )	RedAngus
Pituitary	0.078 ( 0.385 )	0.015 ( 0.381 )	0.007 ( 0.186 )	1.0 ( 1.0 )	RedAngus
Prostate	0.436 ( 0.685 )	1.0 ( 1.0 )	1.0 ( 1.0 )	1.0 ( 1.0 )	RedAngus
Skin	0.111 ( 0.385 )	0.667 ( 1.0 )	1.0 ( 1.0 )	1.0 ( 1.0 )	RedAngus
Stomach	0.835 ( 0.919 )	1.0 ( 1.0 )	1.0 ( 1.0 )	1.0 ( 1.0 )	RedAngus
Testis	0.633 ( 0.919 )	0.796 ( 1.0 )	0.925 ( 1.0 )	0.716 ( 1.0 )	RedAngus
Thyroid	0.307 ( 0.685 )	0.432 ( 1.0 )	0.144 ( 1.0 )	0.062 ( 1.0 )	RedAngus
Uterus	0.019 ( 0.243 )	0.294 ( 1.0 )	1.0 ( 1.0 )	1.0 ( 1.0 )	RedAngus
Vagina	0.123 ( 0.385 )	0.466 ( 1.0 )	1.0 ( 1.0 )	1.0 ( 1.0 )	RedAngus
Adipose Tissue	0.337 ( 0.942 )	0.274 ( 1.0 )	0.172 ( 1.0 )	1.0 ( 1.0 )	Simmental
Adrenal Gland	0.919 ( 0.971 )	0.821 ( 1.0 )	1.0 ( 1.0 )	1.0 ( 1.0 )	Simmental
Blood	0.932 ( 0.971 )	0.67 ( 1.0 )	1.0 ( 1.0 )	1.0 ( 1.0 )	Simmental
Blood Vessel	0.11 ( 0.942 )	0.117 ( 0.733 )	1.0 ( 1.0 )	1.0 ( 1.0 )	Simmental
Brain	0.579 ( 0.942 )	0.109 ( 0.733 )	0.028 ( 0.712 )	0.106 ( 1.0 )	Simmental
Breast	0.729 ( 0.942 )	0.568 ( 1.0 )	1.0 ( 1.0 )	1.0 ( 1.0 )	Simmental
Colon	0.749 ( 0.942 )	0.909 ( 1.0 )	1.0 ( 1.0 )	1.0 ( 1.0 )	Simmental
Esophagus	0.304 ( 0.942 )	0.392 ( 1.0 )	1.0 ( 1.0 )	1.0 ( 1.0 )	Simmental
Fallopian Tube	0.477 ( 0.942 )	1.0 ( 1.0 )	1.0 ( 1.0 )	1.0 ( 1.0 )	Simmental
Heart	0.61 ( 0.942 )	1.0 ( 1.0 )	1.0 ( 1.0 )	1.0 ( 1.0 )	Simmental
Kidney	0.89 ( 0.971 )	0.891 ( 1.0 )	1.0 ( 1.0 )	1.0 ( 1.0 )	Simmental
Liver	0.671 ( 0.942 )	0.754 ( 1.0 )	1.0 ( 1.0 )	1.0 ( 1.0 )	Simmental
Lung	0.978 ( 0.978 )	1.0 ( 1.0 )	1.0 ( 1.0 )	1.0 ( 1.0 )	Simmental
Muscle	0.423 ( 0.942 )	0.615 ( 1.0 )	1.0 ( 1.0 )	1.0 ( 1.0 )	Simmental
Nerve	0.114 ( 0.942 )	0.082 ( 0.733 )	1.0 ( 1.0 )	1.0 ( 1.0 )	Simmental
Ovary	0.35 ( 0.942 )	0.296 ( 1.0 )	1.0 ( 1.0 )	1.0 ( 1.0 )	Simmental
Pancreas	0.591 ( 0.942 )	1.0 ( 1.0 )	1.0 ( 1.0 )	1.0 ( 1.0 )	Simmental
Pituitary	0.297 ( 0.942 )	0.553 ( 1.0 )	0.287 ( 1.0 )	1.0 ( 1.0 )	Simmental
Prostate	0.754 ( 0.942 )	1.0 ( 1.0 )	1.0 ( 1.0 )	1.0 ( 1.0 )	Simmental
Skin	0.24 ( 0.942 )	0.786 ( 1.0 )	1.0 ( 1.0 )	1.0 ( 1.0 )	Simmental
Stomach	0.851 ( 0.971 )	1.0 ( 1.0 )	1.0 ( 1.0 )	1.0 ( 1.0 )	Simmental
Testis	0.638 ( 0.942 )	0.664 ( 1.0 )	0.802 ( 1.0 )	0.964 ( 1.0 )	Simmental
Thyroid	0.59 ( 0.942 )	0.186 ( 0.931 )	0.338 ( 1.0 )	1.0 ( 1.0 )	Simmental
Uterus	0.057 ( 0.942 )	0.064 ( 0.733 )	1.0 ( 1.0 )	1.0 ( 1.0 )	Simmental
Vagina	0.754 ( 0.942 )	0.811 ( 1.0 )	1.0 ( 1.0 )	1.0 ( 1.0 )	Simmental
Adipose Tissue	0.022 ( 0.11 )	1.0 ( 1.0 )	1.0 ( 1.0 )	1.0 ( 1.0 )	Gelbvieh
Adrenal Gland	0.46 ( 0.677 )	0.864 ( 1.0 )	0.355 ( 1.0 )	1.0 ( 1.0 )	Gelbvieh
Blood	0.868 ( 0.943 )	0.565 ( 1.0 )	1.0 ( 1.0 )	1.0 ( 1.0 )	Gelbvieh
Blood Vessel	0.198 ( 0.413 )	0.403 ( 0.84 )	0.169 ( 1.0 )	1.0 ( 1.0 )	Gelbvieh
Brain	0.0007403 ( 0.019 )	0.017 ( 0.176 )	0.258 ( 1.0 )	0.044 ( 0.547 )	Gelbvieh
Breast	0.146 ( 0.332 )	1.0 ( 1.0 )	1.0 ( 1.0 )	1.0 ( 1.0 )	Gelbvieh
Colon	0.292 ( 0.521 )	0.938 ( 1.0 )	1.0 ( 1.0 )	1.0 ( 1.0 )	Gelbvieh
Esophagus	0.779 ( 0.928 )	1.0 ( 1.0 )	1.0 ( 1.0 )	1.0 ( 1.0 )	Gelbvieh
Fallopian Tube	0.594 ( 0.782 )	0.368 ( 0.836 )	1.0 ( 1.0 )	1.0 ( 1.0 )	Gelbvieh
Heart	0.085 ( 0.237 )	0.228 ( 0.713 )	1.0 ( 1.0 )	1.0 ( 1.0 )	Gelbvieh
Kidney	0.76 ( 0.928 )	0.725 ( 1.0 )	0.526 ( 1.0 )	1.0 ( 1.0 )	Gelbvieh
Liver	0.253 ( 0.487 )	0.823 ( 1.0 )	0.584 ( 1.0 )	1.0 ( 1.0 )	Gelbvieh
Lung	0.324 ( 0.541 )	0.672 ( 1.0 )	1.0 ( 1.0 )	1.0 ( 1.0 )	Gelbvieh
Muscle	0.012 ( 0.097 )	0.01 ( 0.176 )	0.11 ( 1.0 )	1.0 ( 1.0 )	Gelbvieh
Nerve	0.002 ( 0.019 )	0.042 ( 0.176 )	1.0 ( 1.0 )	1.0 ( 1.0 )	Gelbvieh
Ovary	0.07 ( 0.217 )	0.36 ( 0.836 )	1.0 ( 1.0 )	1.0 ( 1.0 )	Gelbvieh
Pancreas	0.852 ( 0.943 )	0.808 ( 1.0 )	0.255 ( 1.0 )	1.0 ( 1.0 )	Gelbvieh
Pituitary	0.04 ( 0.144 )	0.038 ( 0.176 )	0.35 ( 1.0 )	1.0 ( 1.0 )	Gelbvieh
Prostate	0.016 ( 0.097 )	0.042 ( 0.176 )	1.0 ( 1.0 )	1.0 ( 1.0 )	Gelbvieh
Skin	0.987 ( 0.987 )	1.0 ( 1.0 )	1.0 ( 1.0 )	1.0 ( 1.0 )	Gelbvieh
Stomach	0.912 ( 0.95 )	1.0 ( 1.0 )	1.0 ( 1.0 )	1.0 ( 1.0 )	Gelbvieh
Testis	0.406 ( 0.634 )	0.624 ( 1.0 )	0.997 ( 1.0 )	1.0 ( 1.0 )	Gelbvieh
Thyroid	0.037 ( 0.144 )	0.095 ( 0.338 )	1.0 ( 1.0 )	1.0 ( 1.0 )	Gelbvieh
Uterus	0.111 ( 0.278 )	0.022 ( 0.176 )	1.0 ( 1.0 )	1.0 ( 1.0 )	Gelbvieh
Vagina	0.541 ( 0.751 )	0.3 ( 0.833 )	0.046 ( 1.0 )	0.005 ( 0.13 )	Gelbvieh
