# Supplementary material for: Powerful detection of polygenic selection and evidence of environmental adaptation in US beef cattle
Source: PLoS Genet. 2021 Jul 22;17(7):e1009652. doi: 10.1371/journal.pgen.1009652 (PMC8297814; doi:10.1371/journal.pgen.1009652)
Supplement: S6 Table — SNPs were significant when p < 1×10−5. Candidate genes are genes within < 10 kb of significant envGWAS SNPs. We report significant SNPs from all univariate and multivariate analyses for both continuous environmental variables and discrete environments in Red Angus, Simmental, and Gelbvieh populations. (XLSX) [file pgen.1009652.s019.xlsx]

## Sheet: S6 Table
Chromosme	Position	Candidate_Gene	Distance_to_Gene	Allele_Frequency	p-value	q-value	Analysis	Dataset
10	69597891	NA	NA	0.937	4.07052e-06	0.105198	mv_envGWAS	RedAngus
10	69692497	AP5M1	0	0.063	1.98776e-06	0.0834561	mv_envGWAS	RedAngus
10	69692497	LOC112448604	4324	0.063	1.98776e-06	0.0834561	mv_envGWAS	RedAngus
10	84307302	DPF3	0	0.045	7.76745e-06	0.121346	mv_envGWAS	RedAngus
10	84307302	DPF3	0	0.045	7.76745e-06	0.121346	mv_envGWAS	RedAngus
15	2211499	GRIA4	0	0.466	5.39634e-06	0.105198	mv_envGWAS	RedAngus
15	2212049	GRIA4	0	0.466	5.39428e-06	0.105198	mv_envGWAS	RedAngus
15	2212556	GRIA4	0	0.466	5.39428e-06	0.105198	mv_envGWAS	RedAngus
15	2213087	GRIA4	0	0.466	5.39428e-06	0.105198	mv_envGWAS	RedAngus
15	2215585	GRIA4	0	0.466	5.394e-06	0.105198	mv_envGWAS	RedAngus
15	2216699	GRIA4	0	0.466	5.14992e-06	0.105198	mv_envGWAS	RedAngus
15	2218151	GRIA4	0	0.466	4.98652e-06	0.105198	mv_envGWAS	RedAngus
15	2222526	GRIA4	0	0.466	7.14715e-06	0.114314	mv_envGWAS	RedAngus
15	2223988	GRIA4	0	0.466	6.89869e-06	0.114314	mv_envGWAS	RedAngus
15	2224779	GRIA4	0	0.466	6.90432e-06	0.114314	mv_envGWAS	RedAngus
15	2224779	GRIA4	0	0.466	6.90432e-06	0.114314	mv_envGWAS	RedAngus
15	2232970	GRIA4	0	0.466	5.481e-06	0.105198	mv_envGWAS	RedAngus
15	2232970	GRIA4	0	0.466	5.481e-06	0.105198	mv_envGWAS	RedAngus
15	22642778	C15H11orf34	0	0.989	7.13578e-06	0.114314	mv_envGWAS	RedAngus
15	22642778	C15H11orf34	0	0.989	7.13578e-06	0.114314	mv_envGWAS	RedAngus
15	71402156	LRRC4C	0	0.012	1.49164e-06	0.0715734	mv_envGWAS	RedAngus
15	71402156	LRRC4C	0	0.012	1.49164e-06	0.0715734	mv_envGWAS	RedAngus
15	71402156	LRRC4C	0	0.012	1.49164e-06	0.0715734	mv_envGWAS	RedAngus
2	7571508	NA	NA	0.985	3.31879e-07	0.0531236	mv_envGWAS	RedAngus
2	16014918	NA	NA	0.906	2.36448e-06	0.0934334	mv_envGWAS	RedAngus
22	4812728	NA	NA	0.695	5.94484e-06	0.110931	mv_envGWAS	RedAngus
22	4815225	NA	NA	0.693	4.36624e-06	0.105198	mv_envGWAS	RedAngus
22	5297061	GADL1	0	0.769	2.84085e-06	0.0971334	mv_envGWAS	RedAngus
24	10628280	NA	NA	0.988	1.25753e-06	0.0715734	mv_envGWAS	RedAngus
24	35718635	NA	NA	0.986	1.20548e-06	0.0715734	mv_envGWAS	RedAngus
24	38281315	NA	NA	0.021	3.95405e-07	0.0531236	mv_envGWAS	RedAngus
25	35085041	NA	NA	0.036	9.98576e-06	0.143892	mv_envGWAS	RedAngus
25	39464325	SDK1	0	0.37	3.51486e-06	0.105198	mv_envGWAS	RedAngus
25	39464325	LOC107131849	6079	0.37	3.51486e-06	0.105198	mv_envGWAS	RedAngus
28	28963510	PLA2G12B	446	0.578	6.35664e-06	0.112372	mv_envGWAS	RedAngus
28	28963510	PLA2G12B	446	0.578	6.35664e-06	0.112372	mv_envGWAS	RedAngus
28	28965081	PLA2G12B	2017	0.578	6.35203e-06	0.112372	mv_envGWAS	RedAngus
28	28965081	PLA2G12B	2017	0.578	6.35203e-06	0.112372	mv_envGWAS	RedAngus
28	28979090	NA	NA	0.578	3.69991e-06	0.105198	mv_envGWAS	RedAngus
29	42185777	SPINDOC	7477	0.978	6.82957e-07	0.0630184	mv_envGWAS	RedAngus
29	42185777	LOC112444891	3345	0.978	6.82957e-07	0.0630184	mv_envGWAS	RedAngus
29	42185777	SPINDOC	7477	0.978	6.82957e-07	0.0630184	mv_envGWAS	RedAngus
29	42185777	LOC112444891	3345	0.978	6.82957e-07	0.0630184	mv_envGWAS	RedAngus
29	42215605	MARK2	0	0.981	7.57253e-07	0.0630184	mv_envGWAS	RedAngus
29	42215605	MARK2	0	0.981	7.57253e-07	0.0630184	mv_envGWAS	RedAngus
29	42547497	DNAJC4	8653	0.982	7.99638e-06	0.122083	mv_envGWAS	RedAngus
29	42547497	VEGFB	4903	0.982	7.99638e-06	0.122083	mv_envGWAS	RedAngus
29	42547497	FKBP2	0	0.982	7.99638e-06	0.122083	mv_envGWAS	RedAngus
29	42547497	PPP1R14B	408	0.982	7.99638e-06	0.122083	mv_envGWAS	RedAngus
29	42547497	PLCB3	7936	0.982	7.99638e-06	0.122083	mv_envGWAS	RedAngus
29	42547497	DNAJC4	8653	0.982	7.99638e-06	0.122083	mv_envGWAS	RedAngus
29	42547497	VEGFB	4903	0.982	7.99638e-06	0.122083	mv_envGWAS	RedAngus
29	42547497	FKBP2	0	0.982	7.99638e-06	0.122083	mv_envGWAS	RedAngus
29	42547497	PPP1R14B	408	0.982	7.99638e-06	0.122083	mv_envGWAS	RedAngus
29	42547497	PLCB3	7936	0.982	7.99638e-06	0.122083	mv_envGWAS	RedAngus
29	42574161	PLCB3	1351	0.982	5.45149e-06	0.105198	mv_envGWAS	RedAngus
29	42574161	BAD	0	0.982	5.45149e-06	0.105198	mv_envGWAS	RedAngus
29	42574161	PLCB3	1351	0.982	5.45149e-06	0.105198	mv_envGWAS	RedAngus
29	42574161	BAD	0	0.982	5.45149e-06	0.105198	mv_envGWAS	RedAngus
29	42585092	BAD	0	0.982	4.31674e-06	0.105198	mv_envGWAS	RedAngus
29	42585092	GPR137	552	0.982	4.31674e-06	0.105198	mv_envGWAS	RedAngus
29	42585092	KCNK4	6886	0.982	4.31674e-06	0.105198	mv_envGWAS	RedAngus
29	42585092	BAD	0	0.982	4.31674e-06	0.105198	mv_envGWAS	RedAngus
29	42585092	GPR137	552	0.982	4.31674e-06	0.105198	mv_envGWAS	RedAngus
29	42585092	KCNK4	6886	0.982	4.31674e-06	0.105198	mv_envGWAS	RedAngus
29	44517757	PELI3	0	0.983	2.88063e-06	0.0971334	mv_envGWAS	RedAngus
29	44517757	DPP3	3476	0.983	2.88063e-06	0.0971334	mv_envGWAS	RedAngus
29	44519361	PELI3	0	0.017	2.99014e-06	0.0971334	mv_envGWAS	RedAngus
29	44519361	DPP3	1872	0.017	2.99014e-06	0.0971334	mv_envGWAS	RedAngus
29	44532326	DPP3	0	0.017	3.03649e-06	0.0971334	mv_envGWAS	RedAngus
29	44545078	DPP3	0	0.018	6.11122e-07	0.0630184	mv_envGWAS	RedAngus
29	44545078	BBS1	9151	0.018	6.11122e-07	0.0630184	mv_envGWAS	RedAngus
29	44545078	DPP3	0	0.018	6.11122e-07	0.0630184	mv_envGWAS	RedAngus
29	44545078	BBS1	9151	0.018	6.11122e-07	0.0630184	mv_envGWAS	RedAngus
29	44550540	DPP3	0	0.018	8.44296e-07	0.0630184	mv_envGWAS	RedAngus
29	44550540	BBS1	3689	0.018	8.44296e-07	0.0630184	mv_envGWAS	RedAngus
29	44550540	DPP3	0	0.018	8.44296e-07	0.0630184	mv_envGWAS	RedAngus
29	44550540	BBS1	3689	0.018	8.44296e-07	0.0630184	mv_envGWAS	RedAngus
29	44555972	DPP3	2769	0.019	1.58054e-08	0.0106175	mv_envGWAS	RedAngus
29	44555972	BBS1	0	0.019	1.58054e-08	0.0106175	mv_envGWAS	RedAngus
29	44555972	DPP3	2769	0.019	1.58054e-08	0.0106175	mv_envGWAS	RedAngus
29	44555972	BBS1	0	0.019	1.58054e-08	0.0106175	mv_envGWAS	RedAngus
4	32945494	ABCB1	0	0.986	1.76782e-07	0.0395852	mv_envGWAS	RedAngus
4	32945494	ABCB1	0	0.986	1.76782e-07	0.0395852	mv_envGWAS	RedAngus
4	32964897	ABCB1	0	0.987	9.7931e-06	0.143892	mv_envGWAS	RedAngus
4	32964897	ABCB1	0	0.987	9.7931e-06	0.143892	mv_envGWAS	RedAngus
5	6551121	NA	NA	0.149	1.40344e-06	0.0715734	mv_envGWAS	RedAngus
6	57392860	TBC1D1	0	0.01	1.40945e-07	0.0395852	mv_envGWAS	RedAngus
6	57421638	TBC1D1	0	0.01	1.75312e-06	0.078512	mv_envGWAS	RedAngus
7	106527874	EFNA5	0	0.827	1.47763e-06	0.0715734	mv_envGWAS	RedAngus
7	106527874	EFNA5	0	0.827	1.47763e-06	0.0715734	mv_envGWAS	RedAngus
7	106527874	EFNA5	0	0.827	1.47763e-06	0.0715734	mv_envGWAS	RedAngus
12	58438020	NA	NA	0.266	3.1851e-06	0.0611373	bigzones_envGWAS	RedAngus
13	75784164	ZMYND8	0	0.983	3.89404e-06	0.0707051	bigzones_envGWAS	RedAngus
13	81716869	NA	NA	0.794	5.23631e-06	0.0858012	bigzones_envGWAS	RedAngus
2	7565238	NA	NA	0.987	3.72333e-12	1.56337e-07	bigzones_envGWAS	RedAngus
2	7571508	NA	NA	0.986	6.91115e-12	2.7312e-07	bigzones_envGWAS	RedAngus
2	25519381	GORASP2	4195	0.986	6.05626e-06	0.0915817	bigzones_envGWAS	RedAngus
2	25519381	LOC101905343	7872	0.986	6.05626e-06	0.0915817	bigzones_envGWAS	RedAngus
2	25519381	GORASP2	4195	0.986	6.05626e-06	0.0915817	bigzones_envGWAS	RedAngus
2	25519381	LOC101905343	7872	0.986	6.05626e-06	0.0915817	bigzones_envGWAS	RedAngus
22	48873180	NA	NA	0.015	9.65652e-07	0.0202732	bigzones_envGWAS	RedAngus
23	1708914	NA	NA	0.569	9.3424e-10	3.48689e-05	bigzones_envGWAS	RedAngus
23	1712734	NA	NA	0.568	9.97103e-10	3.52564e-05	bigzones_envGWAS	RedAngus
23	1714636	NA	NA	0.568	1.06278e-09	3.56996e-05	bigzones_envGWAS	RedAngus
23	1741368	NA	NA	0.51	2.3825e-18	1.6006e-13	bigzones_envGWAS	RedAngus
23	1742961	NA	NA	0.513	1.80323e-17	8.65318e-13	bigzones_envGWAS	RedAngus
23	1744435	NA	NA	0.513	2.32404e-18	1.6006e-13	bigzones_envGWAS	RedAngus
23	1745568	NA	NA	0.511	2.06602e-18	1.6006e-13	bigzones_envGWAS	RedAngus
23	1747454	NA	NA	0.511	1.20324e-17	6.21816e-13	bigzones_envGWAS	RedAngus
23	1750999	NA	NA	0.508	1.75168e-18	1.6006e-13	bigzones_envGWAS	RedAngus
23	1753411	NA	NA	0.508	1.75179e-18	1.6006e-13	bigzones_envGWAS	RedAngus
23	1755721	NA	NA	0.507	2.64198e-18	1.61357e-13	bigzones_envGWAS	RedAngus
23	1760296	NA	NA	0.518	4.83613e-17	2.166e-12	bigzones_envGWAS	RedAngus
23	1762985	NA	NA	0.492	5.97713e-19	1.33876e-13	bigzones_envGWAS	RedAngus
23	1764305	NA	NA	0.492	5.97821e-19	1.33876e-13	bigzones_envGWAS	RedAngus
23	1765645	NA	NA	0.489	9.11997e-19	1.53174e-13	bigzones_envGWAS	RedAngus
23	1768070	NA	NA	0.487	1.87182e-19	1.25752e-13	bigzones_envGWAS	RedAngus
23	1773893	NA	NA	0.493	5.67736e-18	3.17846e-13	bigzones_envGWAS	RedAngus
23	1780836	NA	NA	0.49	1.43137e-18	1.6006e-13	bigzones_envGWAS	RedAngus
24	9337655	NA	NA	0.013	4.86112e-07	0.0112613	bigzones_envGWAS	RedAngus
24	10628280	NA	NA	0.989	1.14303e-09	3.6567e-05	bigzones_envGWAS	RedAngus
24	62228300	NA	NA	0.266	4.21068e-07	0.0101029	bigzones_envGWAS	RedAngus
24	62244440	LOC100298064	0	0.511	4.27122e-06	0.0755127	bigzones_envGWAS	RedAngus
24	62244440	LOC100298064	0	0.511	4.27122e-06	0.0755127	bigzones_envGWAS	RedAngus
25	25866461	LAT	0	0.986	5.7579e-06	0.0899595	bigzones_envGWAS	RedAngus
25	25866461	SPNS1	1078	0.986	5.7579e-06	0.0899595	bigzones_envGWAS	RedAngus
25	25866461	LAT	0	0.986	5.7579e-06	0.0899595	bigzones_envGWAS	RedAngus
25	25866461	SPNS1	1078	0.986	5.7579e-06	0.0899595	bigzones_envGWAS	RedAngus
25	26043402	CLN3	0	0.981	3.43422e-06	0.0640881	bigzones_envGWAS	RedAngus
25	26043402	CLN3	0	0.981	3.43422e-06	0.0640881	bigzones_envGWAS	RedAngus
25	26043417	CLN3	0	0.98	7.10675e-06	0.103792	bigzones_envGWAS	RedAngus
25	26043417	CLN3	0	0.98	7.10675e-06	0.103792	bigzones_envGWAS	RedAngus
25	26438708	PAGR1	7206	0.983	1.63328e-06	0.0332504	bigzones_envGWAS	RedAngus
25	26438708	PRRT2	7320	0.983	1.63328e-06	0.0332504	bigzones_envGWAS	RedAngus
25	26438708	MAZ	936	0.983	1.63328e-06	0.0332504	bigzones_envGWAS	RedAngus
25	26438708	MIR2385	3945	0.983	1.63328e-06	0.0332504	bigzones_envGWAS	RedAngus
25	26438708	KIF22	0	0.983	1.63328e-06	0.0332504	bigzones_envGWAS	RedAngus
25	26438708	LOC112444285	6805	0.983	1.63328e-06	0.0332504	bigzones_envGWAS	RedAngus
25	26438708	PAGR1	7206	0.983	1.63328e-06	0.0332504	bigzones_envGWAS	RedAngus
25	26438708	PRRT2	7320	0.983	1.63328e-06	0.0332504	bigzones_envGWAS	RedAngus
25	26438708	MAZ	936	0.983	1.63328e-06	0.0332504	bigzones_envGWAS	RedAngus
25	26438708	MIR2385	3945	0.983	1.63328e-06	0.0332504	bigzones_envGWAS	RedAngus
25	26438708	KIF22	0	0.983	1.63328e-06	0.0332504	bigzones_envGWAS	RedAngus
25	26438708	LOC112444285	6805	0.983	1.63328e-06	0.0332504	bigzones_envGWAS	RedAngus
25	26438708	PAGR1	7206	0.983	1.63328e-06	0.0332504	bigzones_envGWAS	RedAngus
25	26438708	PRRT2	7320	0.983	1.63328e-06	0.0332504	bigzones_envGWAS	RedAngus
25	26438708	MAZ	936	0.983	1.63328e-06	0.0332504	bigzones_envGWAS	RedAngus
25	26438708	MIR2385	3945	0.983	1.63328e-06	0.0332504	bigzones_envGWAS	RedAngus
25	26438708	KIF22	0	0.983	1.63328e-06	0.0332504	bigzones_envGWAS	RedAngus
25	26438708	LOC112444285	6805	0.983	1.63328e-06	0.0332504	bigzones_envGWAS	RedAngus
25	26449950	KIF22	0	0.983	7.52245e-07	0.0163023	bigzones_envGWAS	RedAngus
25	26449950	LOC112444285	0	0.983	7.52245e-07	0.0163023	bigzones_envGWAS	RedAngus
25	26449950	KIF22	0	0.983	7.52245e-07	0.0163023	bigzones_envGWAS	RedAngus
25	26449950	LOC112444285	0	0.983	7.52245e-07	0.0163023	bigzones_envGWAS	RedAngus
25	26449950	KIF22	0	0.983	7.52245e-07	0.0163023	bigzones_envGWAS	RedAngus
25	26449950	LOC112444285	0	0.983	7.52245e-07	0.0163023	bigzones_envGWAS	RedAngus
25	26511174	QPRT	4991	0.983	7.21301e-08	0.00179475	bigzones_envGWAS	RedAngus
25	26511174	SPN	0	0.983	7.21301e-08	0.00179475	bigzones_envGWAS	RedAngus
25	26511174	QPRT	4991	0.983	7.21301e-08	0.00179475	bigzones_envGWAS	RedAngus
25	26511174	SPN	0	0.983	7.21301e-08	0.00179475	bigzones_envGWAS	RedAngus
25	26511174	QPRT	4991	0.983	7.21301e-08	0.00179475	bigzones_envGWAS	RedAngus
25	26511174	SPN	0	0.983	7.21301e-08	0.00179475	bigzones_envGWAS	RedAngus
25	26511450	QPRT	5267	0.983	2.48994e-08	0.000723015	bigzones_envGWAS	RedAngus
25	26511450	SPN	0	0.983	2.48994e-08	0.000723015	bigzones_envGWAS	RedAngus
25	26511450	QPRT	5267	0.983	2.48994e-08	0.000723015	bigzones_envGWAS	RedAngus
25	26511450	SPN	0	0.983	2.48994e-08	0.000723015	bigzones_envGWAS	RedAngus
25	26511450	QPRT	5267	0.983	2.48994e-08	0.000723015	bigzones_envGWAS	RedAngus
25	26511450	SPN	0	0.983	2.48994e-08	0.000723015	bigzones_envGWAS	RedAngus
25	26512231	QPRT	6048	0.983	2.5829e-08	0.000723015	bigzones_envGWAS	RedAngus
25	26512231	SPN	0	0.983	2.5829e-08	0.000723015	bigzones_envGWAS	RedAngus
25	26512231	QPRT	6048	0.983	2.5829e-08	0.000723015	bigzones_envGWAS	RedAngus
25	26512231	SPN	0	0.983	2.5829e-08	0.000723015	bigzones_envGWAS	RedAngus
25	26512231	QPRT	6048	0.983	2.5829e-08	0.000723015	bigzones_envGWAS	RedAngus
25	26512231	SPN	0	0.983	2.5829e-08	0.000723015	bigzones_envGWAS	RedAngus
25	26540049	CD2BP2	0	0.983	4.35196e-08	0.00112451	bigzones_envGWAS	RedAngus
25	26540049	LOC614614	3004	0.983	4.35196e-08	0.00112451	bigzones_envGWAS	RedAngus
25	26540049	TBC1D10B	4154	0.983	4.35196e-08	0.00112451	bigzones_envGWAS	RedAngus
25	26540049	CD2BP2	0	0.983	4.35196e-08	0.00112451	bigzones_envGWAS	RedAngus
25	26540049	LOC614614	3004	0.983	4.35196e-08	0.00112451	bigzones_envGWAS	RedAngus
25	26540049	TBC1D10B	4154	0.983	4.35196e-08	0.00112451	bigzones_envGWAS	RedAngus
25	26540049	CD2BP2	0	0.983	4.35196e-08	0.00112451	bigzones_envGWAS	RedAngus
25	26540049	LOC614614	3004	0.983	4.35196e-08	0.00112451	bigzones_envGWAS	RedAngus
25	26540049	TBC1D10B	4154	0.983	4.35196e-08	0.00112451	bigzones_envGWAS	RedAngus
25	26681673	ITGAL	0	0.984	2.78929e-08	0.000749559	bigzones_envGWAS	RedAngus
25	26681673	LOC112444346	6076	0.984	2.78929e-08	0.000749559	bigzones_envGWAS	RedAngus
25	26681673	ITGAL	0	0.984	2.78929e-08	0.000749559	bigzones_envGWAS	RedAngus
25	26681673	LOC112444346	6076	0.984	2.78929e-08	0.000749559	bigzones_envGWAS	RedAngus
25	26681673	ITGAL	0	0.984	2.78929e-08	0.000749559	bigzones_envGWAS	RedAngus
25	26681673	LOC112444346	6076	0.984	2.78929e-08	0.000749559	bigzones_envGWAS	RedAngus
25	27216097	BCKDK	0	0.985	6.13437e-06	0.0915817	bigzones_envGWAS	RedAngus
25	27216097	KAT8	1413	0.985	6.13437e-06	0.0915817	bigzones_envGWAS	RedAngus
25	27216097	BCKDK	0	0.985	6.13437e-06	0.0915817	bigzones_envGWAS	RedAngus
25	27216097	KAT8	1413	0.985	6.13437e-06	0.0915817	bigzones_envGWAS	RedAngus
25	35085041	NA	NA	0.036	4.88324e-06	0.0820163	bigzones_envGWAS	RedAngus
25	35935423	ACTL6B	1989	0.99	2.8137e-06	0.0555968	bigzones_envGWAS	RedAngus
25	35935423	LOC101903098	1720	0.99	2.8137e-06	0.0555968	bigzones_envGWAS	RedAngus
25	35935423	TFR2	0	0.99	2.8137e-06	0.0555968	bigzones_envGWAS	RedAngus
25	35935423	LOC104970491	1226	0.99	2.8137e-06	0.0555968	bigzones_envGWAS	RedAngus
25	35935423	ACTL6B	1989	0.99	2.8137e-06	0.0555968	bigzones_envGWAS	RedAngus
25	35935423	LOC101903098	1720	0.99	2.8137e-06	0.0555968	bigzones_envGWAS	RedAngus
25	35935423	TFR2	0	0.99	2.8137e-06	0.0555968	bigzones_envGWAS	RedAngus
25	35935423	LOC104970491	1226	0.99	2.8137e-06	0.0555968	bigzones_envGWAS	RedAngus
25	35935423	ACTL6B	1989	0.99	2.8137e-06	0.0555968	bigzones_envGWAS	RedAngus
25	35935423	LOC101903098	1720	0.99	2.8137e-06	0.0555968	bigzones_envGWAS	RedAngus
25	35935423	TFR2	0	0.99	2.8137e-06	0.0555968	bigzones_envGWAS	RedAngus
25	35935423	LOC104970491	1226	0.99	2.8137e-06	0.0555968	bigzones_envGWAS	RedAngus
26	34432722	LOC112444484	9248	0.936	6.37059e-07	0.0142663	bigzones_envGWAS	RedAngus
26	34432722	LOC112444484	9248	0.936	6.37059e-07	0.0142663	bigzones_envGWAS	RedAngus
26	34432722	LOC112444484	9248	0.936	6.37059e-07	0.0142663	bigzones_envGWAS	RedAngus
26	34523442	ADRB1	9122	0.934	5.37308e-06	0.0859459	bigzones_envGWAS	RedAngus
26	34523442	ADRB1	9122	0.934	5.37308e-06	0.0859459	bigzones_envGWAS	RedAngus
4	42928337	MAGI2	0	0.977	4.71433e-06	0.0812096	bigzones_envGWAS	RedAngus
4	42928337	MAGI2	0	0.977	4.71433e-06	0.0812096	bigzones_envGWAS	RedAngus
5	59498938	LOC788524	1463	0.968	1.94843e-08	0.000594995	bigzones_envGWAS	RedAngus
5	59498938	LOC788524	1463	0.968	1.94843e-08	0.000594995	bigzones_envGWAS	RedAngus
5	59498938	LOC788524	1463	0.968	1.94843e-08	0.000594995	bigzones_envGWAS	RedAngus
6	96217506	LOC112447108	6883	0.97	8.17218e-06	0.112045	bigzones_envGWAS	RedAngus
6	96217506	RASGEF1B	0	0.97	8.17218e-06	0.112045	bigzones_envGWAS	RedAngus
6	96217506	LOC112447108	6883	0.97	8.17218e-06	0.112045	bigzones_envGWAS	RedAngus
6	96217506	RASGEF1B	0	0.97	8.17218e-06	0.112045	bigzones_envGWAS	RedAngus
6	96217506	LOC112447108	6883	0.97	8.17218e-06	0.112045	bigzones_envGWAS	RedAngus
6	96217506	RASGEF1B	0	0.97	8.17218e-06	0.112045	bigzones_envGWAS	RedAngus
7	106010723	NA	NA	0.06	9.28105e-06	0.124704	bigzones_envGWAS	RedAngus
7	106020276	NA	NA	0.06	7.64203e-06	0.109235	bigzones_envGWAS	RedAngus
8	84146584	CENPP	0	0.805	7.94841e-06	0.111248	bigzones_envGWAS	RedAngus
8	84146584	ECM2	0	0.805	7.94841e-06	0.111248	bigzones_envGWAS	RedAngus
8	84146584	CENPP	0	0.805	7.94841e-06	0.111248	bigzones_envGWAS	RedAngus
8	84146584	ECM2	0	0.805	7.94841e-06	0.111248	bigzones_envGWAS	RedAngus
8	84166128	CENPP	0	0.807	9.71014e-06	0.127911	bigzones_envGWAS	RedAngus
1	79659004	SST	0	0.05	4.99909e-06	0.0349842	allzones_envGWAS	RedAngus
1	81081067	DGKG	0	0.83	6.71326e-06	0.042548	allzones_envGWAS	RedAngus
1	86408681	NA	NA	0.034	3.50848e-06	0.0287447	allzones_envGWAS	RedAngus
1	86421535	NA	NA	0.034	3.50848e-06	0.0287447	allzones_envGWAS	RedAngus
1	106360120	B3GALNT1	0	0.031	1.3438e-05	0.0710858	allzones_envGWAS	RedAngus
1	106367330	B3GALNT1	0	0.969	2.24523e-05	0.0925391	allzones_envGWAS	RedAngus
1	122216435	NA	NA	0.989	1.24765e-05	0.0680444	allzones_envGWAS	RedAngus
1	140722098	DSCAM	0	0.057	1.93528e-05	0.0887295	allzones_envGWAS	RedAngus
1	158523093	NA	NA	0.48	1.94148e-05	0.0887295	allzones_envGWAS	RedAngus
10	19726501	NA	NA	0.852	6.94095e-06	0.04358	allzones_envGWAS	RedAngus
10	71095334	NA	NA	0.958	4.99616e-06	0.0349842	allzones_envGWAS	RedAngus
10	84307302	DPF3	0	0.044	6.38877e-06	0.0412701	allzones_envGWAS	RedAngus
10	84307302	DPF3	0	0.044	6.38877e-06	0.0412701	allzones_envGWAS	RedAngus
11	41457420	LOC107132926	0	0.953	7.02448e-06	0.043696	allzones_envGWAS	RedAngus
11	41457420	LOC107132926	0	0.953	7.02448e-06	0.043696	allzones_envGWAS	RedAngus
11	69399750	LCLAT1	0	0.987	1.88381e-05	0.0880118	allzones_envGWAS	RedAngus
12	58438020	NA	NA	0.266	2.54567e-05	0.0971721	allzones_envGWAS	RedAngus
12	81923533	NA	NA	0.643	2.5334e-05	0.0971721	allzones_envGWAS	RedAngus
13	6934557	TASP1	0	0.012	4.51114e-06	0.033787	allzones_envGWAS	RedAngus
13	6936828	TASP1	0	0.012	4.51114e-06	0.033787	allzones_envGWAS	RedAngus
13	6938806	TASP1	0	0.012	4.51114e-06	0.033787	allzones_envGWAS	RedAngus
14	23243637	LYN	0	0.982	2.14374e-05	0.0920257	allzones_envGWAS	RedAngus
14	23243637	LYN	0	0.982	2.14374e-05	0.0920257	allzones_envGWAS	RedAngus
14	81667148	COL14A1	0	0.637	1.86763e-05	0.0880118	allzones_envGWAS	RedAngus
14	81723446	COL14A1	0	0.625	1.80308e-05	0.0859107	allzones_envGWAS	RedAngus
15	3947601	NA	NA	0.892	1.50707e-07	0.00246945	allzones_envGWAS	RedAngus
15	3952769	NA	NA	0.892	1.79638e-07	0.0028066	allzones_envGWAS	RedAngus
15	4037777	NA	NA	0.894	6.15707e-06	0.0405738	allzones_envGWAS	RedAngus
15	20258191	RDX	0	0.987	1.17472e-05	0.0657667	allzones_envGWAS	RedAngus
15	20258984	RDX	0	0.987	1.17406e-05	0.0657667	allzones_envGWAS	RedAngus
15	20322761	RDX	0	0.986	2.41777e-05	0.0955471	allzones_envGWAS	RedAngus
15	20322761	LOC100847607	8994	0.986	2.41777e-05	0.0955471	allzones_envGWAS	RedAngus
15	20403178	NA	NA	0.986	1.62946e-05	0.0816058	allzones_envGWAS	RedAngus
15	22642778	C15H11orf34	0	0.989	6.05262e-10	1.40216e-05	allzones_envGWAS	RedAngus
15	22642778	C15H11orf34	0	0.989	6.05262e-10	1.40216e-05	allzones_envGWAS	RedAngus
15	25199352	NA	NA	0.987	8.6547e-12	2.90719e-07	allzones_envGWAS	RedAngus
15	71402156	LRRC4C	0	0.012	1.88648e-05	0.0880118	allzones_envGWAS	RedAngus
15	71402156	LRRC4C	0	0.012	1.88648e-05	0.0880118	allzones_envGWAS	RedAngus
15	71402156	LRRC4C	0	0.012	1.88648e-05	0.0880118	allzones_envGWAS	RedAngus
17	8977402	LOC101905833	0	0.944	5.08738e-06	0.035235	allzones_envGWAS	RedAngus
17	8977402	LOC101905833	0	0.944	5.08738e-06	0.035235	allzones_envGWAS	RedAngus
17	48557965	TMEM132C	0	0.985	9.3818e-06	0.0552882	allzones_envGWAS	RedAngus
17	51257983	NCOR2	0	0.986	2.67168e-06	0.0252801	allzones_envGWAS	RedAngus
17	51506463	NA	NA	0.985	3.34313e-06	0.0287447	allzones_envGWAS	RedAngus
18	13130027	NA	NA	0.029	1.64043e-05	0.0816058	allzones_envGWAS	RedAngus
19	32049214	NA	NA	0.987	7.78978e-08	0.00141441	allzones_envGWAS	RedAngus
19	32136685	COX10	0	0.986	1.05326e-07	0.00176899	allzones_envGWAS	RedAngus
19	33026624	CDRT1	0	0.986	1.1218e-08	0.00022166	allzones_envGWAS	RedAngus
19	33026624	TRIM16	4700	0.986	1.1218e-08	0.00022166	allzones_envGWAS	RedAngus
19	33030828	CDRT1	3468	0.986	1.1218e-08	0.00022166	allzones_envGWAS	RedAngus
19	33030828	TRIM16	496	0.986	1.1218e-08	0.00022166	allzones_envGWAS	RedAngus
19	33034720	CDRT1	7360	0.986	1.228e-08	0.000235713	allzones_envGWAS	RedAngus
19	33034720	TRIM16	0	0.986	1.228e-08	0.000235713	allzones_envGWAS	RedAngus
19	33049129	TRIM16	0	0.986	9.66052e-09	0.000209358	allzones_envGWAS	RedAngus
19	33049179	TRIM16	0	0.986	1.0632e-08	0.00022166	allzones_envGWAS	RedAngus
19	35146725	USP22	4024	0.981	8.14904e-07	0.0100062	allzones_envGWAS	RedAngus
19	35148094	USP22	5393	0.981	1.56285e-06	0.0169346	allzones_envGWAS	RedAngus
19	35212679	DHRS7B	490	0.981	3.20325e-06	0.0283158	allzones_envGWAS	RedAngus
19	35212679	TMEM11	531	0.981	3.20325e-06	0.0283158	allzones_envGWAS	RedAngus
19	35212679	LOC104975054	4240	0.981	3.20325e-06	0.0283158	allzones_envGWAS	RedAngus
2	2360339	NA	NA	0.079	6.14943e-06	0.0405738	allzones_envGWAS	RedAngus
2	7565238	NA	NA	0.987	9.31905e-12	2.98129e-07	allzones_envGWAS	RedAngus
2	7571508	NA	NA	0.986	4.23271e-11	1.03833e-06	allzones_envGWAS	RedAngus
2	16014918	NA	NA	0.909	1.87837e-06	0.0189315	allzones_envGWAS	RedAngus
2	80682925	TMEFF2	0	0.989	6.82829e-07	0.00865541	allzones_envGWAS	RedAngus
2	80682925	LOC112442756	0	0.989	6.82829e-07	0.00865541	allzones_envGWAS	RedAngus
2	98591872	NA	NA	0.985	2.48345e-05	0.0964408	allzones_envGWAS	RedAngus
2	102542395	VWC2L	0	0.987	9.7896e-07	0.0115383	allzones_envGWAS	RedAngus
2	102544750	VWC2L	0	0.987	1.77337e-06	0.0189108	allzones_envGWAS	RedAngus
2	107803528	NA	NA	0.038	3.96761e-06	0.0317323	allzones_envGWAS	RedAngus
2	112407648	NA	NA	0.018	4.32755e-11	1.03833e-06	allzones_envGWAS	RedAngus
2	112408607	NA	NA	0.018	4.32755e-11	1.03833e-06	allzones_envGWAS	RedAngus
2	112409171	NA	NA	0.018	4.32755e-11	1.03833e-06	allzones_envGWAS	RedAngus
2	112409826	NA	NA	0.018	4.32755e-11	1.03833e-06	allzones_envGWAS	RedAngus
2	112410872	NA	NA	0.018	4.32755e-11	1.03833e-06	allzones_envGWAS	RedAngus
2	112412011	NA	NA	0.018	4.32755e-11	1.03833e-06	allzones_envGWAS	RedAngus
2	112640281	CUL3	0	0.024	8.11315e-08	0.00143436	allzones_envGWAS	RedAngus
20	21859899	NA	NA	0.772	1.98084e-05	0.0893128	allzones_envGWAS	RedAngus
21	43888918	NPAS3	0	0.013	2.20538e-05	0.0920257	allzones_envGWAS	RedAngus
21	43888918	NPAS3	0	0.013	2.20538e-05	0.0920257	allzones_envGWAS	RedAngus
22	48873180	NA	NA	0.015	3.41284e-06	0.0287447	allzones_envGWAS	RedAngus
23	1649642	NA	NA	0.549	2.18465e-07	0.00333565	allzones_envGWAS	RedAngus
23	1708914	NA	NA	0.569	2.04201e-13	7.62144e-09	allzones_envGWAS	RedAngus
23	1712734	NA	NA	0.568	1.32248e-13	5.55291e-09	allzones_envGWAS	RedAngus
23	1714636	NA	NA	0.568	1.43966e-13	5.68936e-09	allzones_envGWAS	RedAngus
23	1726226	NA	NA	0.315	1.06502e-06	0.0123362	allzones_envGWAS	RedAngus
23	1741368	NA	NA	0.51	7.9698e-27	5.79616e-22	allzones_envGWAS	RedAngus
23	1742961	NA	NA	0.513	5.47893e-26	2.83142e-21	allzones_envGWAS	RedAngus
23	1744435	NA	NA	0.513	9.49033e-27	5.79616e-22	allzones_envGWAS	RedAngus
23	1745568	NA	NA	0.511	6.00756e-27	5.7657e-22	allzones_envGWAS	RedAngus
23	1747454	NA	NA	0.511	6.17815e-26	2.96471e-21	allzones_envGWAS	RedAngus
23	1750999	NA	NA	0.508	9.08051e-27	5.79616e-22	allzones_envGWAS	RedAngus
23	1753411	NA	NA	0.508	9.08138e-27	5.79616e-22	allzones_envGWAS	RedAngus
23	1755721	NA	NA	0.507	1.26997e-26	7.10989e-22	allzones_envGWAS	RedAngus
23	1760296	NA	NA	0.518	4.13115e-22	1.85025e-17	allzones_envGWAS	RedAngus
23	1762985	NA	NA	0.492	8.2056e-29	1.37852e-23	allzones_envGWAS	RedAngus
23	1764305	NA	NA	0.492	8.20772e-29	1.37852e-23	allzones_envGWAS	RedAngus
23	1765645	NA	NA	0.489	1.06341e-28	1.42883e-23	allzones_envGWAS	RedAngus
23	1768070	NA	NA	0.487	2.11376e-30	1.42006e-24	allzones_envGWAS	RedAngus
23	1773893	NA	NA	0.493	3.08913e-28	3.45889e-23	allzones_envGWAS	RedAngus
23	1780836	NA	NA	0.49	7.81113e-29	1.37852e-23	allzones_envGWAS	RedAngus
23	1798773	NA	NA	0.318	2.54579e-06	0.024433	allzones_envGWAS	RedAngus
23	1805355	NA	NA	0.318	2.54549e-06	0.024433	allzones_envGWAS	RedAngus
23	1806494	NA	NA	0.318	2.54549e-06	0.024433	allzones_envGWAS	RedAngus
23	1807443	NA	NA	0.318	1.83265e-06	0.0189315	allzones_envGWAS	RedAngus
23	1812644	NA	NA	0.323	1.59919e-05	0.0816058	allzones_envGWAS	RedAngus
23	1815740	NA	NA	0.322	2.20095e-05	0.0920257	allzones_envGWAS	RedAngus
23	1818403	NA	NA	0.323	1.59875e-05	0.0816058	allzones_envGWAS	RedAngus
23	1820986	NA	NA	0.322	2.22309e-05	0.092192	allzones_envGWAS	RedAngus
24	9197907	NA	NA	0.978	1.14691e-05	0.0657667	allzones_envGWAS	RedAngus
24	9337655	NA	NA	0.013	4.85824e-07	0.00666092	allzones_envGWAS	RedAngus
24	10628280	NA	NA	0.989	8.11521e-09	0.000181731	allzones_envGWAS	RedAngus
24	38281315	NA	NA	0.021	7.99468e-12	2.82683e-07	allzones_envGWAS	RedAngus
24	46555794	PIAS2	0	0.956	2.93443e-06	0.0270055	allzones_envGWAS	RedAngus
24	62228300	NA	NA	0.266	3.3822e-06	0.0287447	allzones_envGWAS	RedAngus
24	62244440	LOC100298064	0	0.511	2.00417e-05	0.0897625	allzones_envGWAS	RedAngus
24	62244440	LOC100298064	0	0.511	2.00417e-05	0.0897625	allzones_envGWAS	RedAngus
25	4563653	RBFOX1	0	0.967	9.28547e-06	0.0552049	allzones_envGWAS	RedAngus
25	10911367	SNX29	0	0.964	1.65199e-05	0.0816058	allzones_envGWAS	RedAngus
25	25866461	LAT	0	0.986	2.30433e-05	0.0943517	allzones_envGWAS	RedAngus
25	25866461	SPNS1	1078	0.986	2.30433e-05	0.0943517	allzones_envGWAS	RedAngus
25	25866461	LAT	0	0.986	2.30433e-05	0.0943517	allzones_envGWAS	RedAngus
25	25866461	SPNS1	1078	0.986	2.30433e-05	0.0943517	allzones_envGWAS	RedAngus
25	26043402	CLN3	0	0.981	4.25024e-06	0.0335928	allzones_envGWAS	RedAngus
25	26043402	CLN3	0	0.981	4.25024e-06	0.0335928	allzones_envGWAS	RedAngus
25	26043417	CLN3	0	0.98	7.57357e-06	0.0463711	allzones_envGWAS	RedAngus
25	26043417	CLN3	0	0.98	7.57357e-06	0.0463711	allzones_envGWAS	RedAngus
25	26438708	PAGR1	7206	0.983	4.73618e-06	0.0347462	allzones_envGWAS	RedAngus
25	26438708	PRRT2	7320	0.983	4.73618e-06	0.0347462	allzones_envGWAS	RedAngus
25	26438708	MAZ	936	0.983	4.73618e-06	0.0347462	allzones_envGWAS	RedAngus
25	26438708	MIR2385	3945	0.983	4.73618e-06	0.0347462	allzones_envGWAS	RedAngus
25	26438708	KIF22	0	0.983	4.73618e-06	0.0347462	allzones_envGWAS	RedAngus
25	26438708	LOC112444285	6805	0.983	4.73618e-06	0.0347462	allzones_envGWAS	RedAngus
25	26438708	PAGR1	7206	0.983	4.73618e-06	0.0347462	allzones_envGWAS	RedAngus
25	26438708	PRRT2	7320	0.983	4.73618e-06	0.0347462	allzones_envGWAS	RedAngus
25	26438708	MAZ	936	0.983	4.73618e-06	0.0347462	allzones_envGWAS	RedAngus
25	26438708	MIR2385	3945	0.983	4.73618e-06	0.0347462	allzones_envGWAS	RedAngus
25	26438708	KIF22	0	0.983	4.73618e-06	0.0347462	allzones_envGWAS	RedAngus
25	26438708	LOC112444285	6805	0.983	4.73618e-06	0.0347462	allzones_envGWAS	RedAngus
25	26438708	PAGR1	7206	0.983	4.73618e-06	0.0347462	allzones_envGWAS	RedAngus
25	26438708	PRRT2	7320	0.983	4.73618e-06	0.0347462	allzones_envGWAS	RedAngus
25	26438708	MAZ	936	0.983	4.73618e-06	0.0347462	allzones_envGWAS	RedAngus
25	26438708	MIR2385	3945	0.983	4.73618e-06	0.0347462	allzones_envGWAS	RedAngus
25	26438708	KIF22	0	0.983	4.73618e-06	0.0347462	allzones_envGWAS	RedAngus
25	26438708	LOC112444285	6805	0.983	4.73618e-06	0.0347462	allzones_envGWAS	RedAngus
25	26449950	KIF22	0	0.983	4.45484e-06	0.033787	allzones_envGWAS	RedAngus
25	26449950	LOC112444285	0	0.983	4.45484e-06	0.033787	allzones_envGWAS	RedAngus
25	26449950	KIF22	0	0.983	4.45484e-06	0.033787	allzones_envGWAS	RedAngus
25	26449950	LOC112444285	0	0.983	4.45484e-06	0.033787	allzones_envGWAS	RedAngus
25	26449950	KIF22	0	0.983	4.45484e-06	0.033787	allzones_envGWAS	RedAngus
25	26449950	LOC112444285	0	0.983	4.45484e-06	0.033787	allzones_envGWAS	RedAngus
25	26511174	QPRT	4991	0.983	6.21209e-07	0.00818313	allzones_envGWAS	RedAngus
25	26511174	SPN	0	0.983	6.21209e-07	0.00818313	allzones_envGWAS	RedAngus
25	26511174	QPRT	4991	0.983	6.21209e-07	0.00818313	allzones_envGWAS	RedAngus
25	26511174	SPN	0	0.983	6.21209e-07	0.00818313	allzones_envGWAS	RedAngus
25	26511174	QPRT	4991	0.983	6.21209e-07	0.00818313	allzones_envGWAS	RedAngus
25	26511174	SPN	0	0.983	6.21209e-07	0.00818313	allzones_envGWAS	RedAngus
25	26511450	QPRT	5267	0.983	2.54217e-07	0.00375902	allzones_envGWAS	RedAngus
25	26511450	SPN	0	0.983	2.54217e-07	0.00375902	allzones_envGWAS	RedAngus
25	26511450	QPRT	5267	0.983	2.54217e-07	0.00375902	allzones_envGWAS	RedAngus
25	26511450	SPN	0	0.983	2.54217e-07	0.00375902	allzones_envGWAS	RedAngus
25	26511450	QPRT	5267	0.983	2.54217e-07	0.00375902	allzones_envGWAS	RedAngus
25	26511450	SPN	0	0.983	2.54217e-07	0.00375902	allzones_envGWAS	RedAngus
25	26512231	QPRT	6048	0.983	2.62979e-07	0.00375902	allzones_envGWAS	RedAngus
25	26512231	SPN	0	0.983	2.62979e-07	0.00375902	allzones_envGWAS	RedAngus
25	26512231	QPRT	6048	0.983	2.62979e-07	0.00375902	allzones_envGWAS	RedAngus
25	26512231	SPN	0	0.983	2.62979e-07	0.00375902	allzones_envGWAS	RedAngus
25	26512231	QPRT	6048	0.983	2.62979e-07	0.00375902	allzones_envGWAS	RedAngus
25	26512231	SPN	0	0.983	2.62979e-07	0.00375902	allzones_envGWAS	RedAngus
25	26540049	CD2BP2	0	0.983	5.1928e-07	0.00697723	allzones_envGWAS	RedAngus
25	26540049	LOC614614	3004	0.983	5.1928e-07	0.00697723	allzones_envGWAS	RedAngus
25	26540049	TBC1D10B	4154	0.983	5.1928e-07	0.00697723	allzones_envGWAS	RedAngus
25	26540049	CD2BP2	0	0.983	5.1928e-07	0.00697723	allzones_envGWAS	RedAngus
25	26540049	LOC614614	3004	0.983	5.1928e-07	0.00697723	allzones_envGWAS	RedAngus
25	26540049	TBC1D10B	4154	0.983	5.1928e-07	0.00697723	allzones_envGWAS	RedAngus
25	26540049	CD2BP2	0	0.983	5.1928e-07	0.00697723	allzones_envGWAS	RedAngus
25	26540049	LOC614614	3004	0.983	5.1928e-07	0.00697723	allzones_envGWAS	RedAngus
25	26540049	TBC1D10B	4154	0.983	5.1928e-07	0.00697723	allzones_envGWAS	RedAngus
25	26681673	ITGAL	0	0.984	2.59823e-07	0.00375902	allzones_envGWAS	RedAngus
25	26681673	LOC112444346	6076	0.984	2.59823e-07	0.00375902	allzones_envGWAS	RedAngus
25	26681673	ITGAL	0	0.984	2.59823e-07	0.00375902	allzones_envGWAS	RedAngus
25	26681673	LOC112444346	6076	0.984	2.59823e-07	0.00375902	allzones_envGWAS	RedAngus
25	26681673	ITGAL	0	0.984	2.59823e-07	0.00375902	allzones_envGWAS	RedAngus
25	26681673	LOC112444346	6076	0.984	2.59823e-07	0.00375902	allzones_envGWAS	RedAngus
25	27216097	BCKDK	0	0.985	1.93112e-05	0.0887295	allzones_envGWAS	RedAngus
25	27216097	KAT8	1413	0.985	1.93112e-05	0.0887295	allzones_envGWAS	RedAngus
25	27216097	BCKDK	0	0.985	1.93112e-05	0.0887295	allzones_envGWAS	RedAngus
25	27216097	KAT8	1413	0.985	1.93112e-05	0.0887295	allzones_envGWAS	RedAngus
25	32011252	NA	NA	0.975	1.88802e-06	0.0189315	allzones_envGWAS	RedAngus
25	35085041	NA	NA	0.036	2.72143e-06	0.0253931	allzones_envGWAS	RedAngus
25	35935423	ACTL6B	1989	0.99	9.7477e-06	0.056945	allzones_envGWAS	RedAngus
25	35935423	LOC101903098	1720	0.99	9.7477e-06	0.056945	allzones_envGWAS	RedAngus
25	35935423	TFR2	0	0.99	9.7477e-06	0.056945	allzones_envGWAS	RedAngus
25	35935423	LOC104970491	1226	0.99	9.7477e-06	0.056945	allzones_envGWAS	RedAngus
25	35935423	ACTL6B	1989	0.99	9.7477e-06	0.056945	allzones_envGWAS	RedAngus
25	35935423	LOC101903098	1720	0.99	9.7477e-06	0.056945	allzones_envGWAS	RedAngus
25	35935423	TFR2	0	0.99	9.7477e-06	0.056945	allzones_envGWAS	RedAngus
25	35935423	LOC104970491	1226	0.99	9.7477e-06	0.056945	allzones_envGWAS	RedAngus
25	35935423	ACTL6B	1989	0.99	9.7477e-06	0.056945	allzones_envGWAS	RedAngus
25	35935423	LOC101903098	1720	0.99	9.7477e-06	0.056945	allzones_envGWAS	RedAngus
25	35935423	TFR2	0	0.99	9.7477e-06	0.056945	allzones_envGWAS	RedAngus
25	35935423	LOC104970491	1226	0.99	9.7477e-06	0.056945	allzones_envGWAS	RedAngus
26	34432722	LOC112444484	9248	0.936	1.18277e-06	0.0132535	allzones_envGWAS	RedAngus
26	34432722	LOC112444484	9248	0.936	1.18277e-06	0.0132535	allzones_envGWAS	RedAngus
26	34432722	LOC112444484	9248	0.936	1.18277e-06	0.0132535	allzones_envGWAS	RedAngus
26	34523442	ADRB1	9122	0.934	7.59257e-06	0.0463711	allzones_envGWAS	RedAngus
26	34523442	ADRB1	9122	0.934	7.59257e-06	0.0463711	allzones_envGWAS	RedAngus
28	32016070	LRMDA	0	0.858	4.81526e-06	0.0347847	allzones_envGWAS	RedAngus
28	32022643	LRMDA	0	0.858	3.57113e-06	0.0289054	allzones_envGWAS	RedAngus
28	32023316	LRMDA	0	0.853	2.97654e-06	0.0270229	allzones_envGWAS	RedAngus
28	37235580	NRG3	0	0.011	1.18367e-06	0.0132535	allzones_envGWAS	RedAngus
29	42185777	SPINDOC	7477	0.977	1.05894e-05	0.0613286	allzones_envGWAS	RedAngus
29	42185777	LOC112444891	3345	0.977	1.05894e-05	0.0613286	allzones_envGWAS	RedAngus
29	42185777	SPINDOC	7477	0.977	1.05894e-05	0.0613286	allzones_envGWAS	RedAngus
29	42185777	LOC112444891	3345	0.977	1.05894e-05	0.0613286	allzones_envGWAS	RedAngus
29	42215605	MARK2	0	0.98	3.17107e-06	0.0283158	allzones_envGWAS	RedAngus
29	42215605	MARK2	0	0.98	3.17107e-06	0.0283158	allzones_envGWAS	RedAngus
29	42247280	MARK2	0	0.978	1.97745e-05	0.0893128	allzones_envGWAS	RedAngus
29	42247280	MIR2406	1352	0.978	1.97745e-05	0.0893128	allzones_envGWAS	RedAngus
29	42247280	RCOR2	6532	0.978	1.97745e-05	0.0893128	allzones_envGWAS	RedAngus
29	42547170	DNAJC4	8326	0.982	2.45088e-05	0.0962806	allzones_envGWAS	RedAngus
29	42547170	VEGFB	4576	0.982	2.45088e-05	0.0962806	allzones_envGWAS	RedAngus
29	42547170	FKBP2	0	0.982	2.45088e-05	0.0962806	allzones_envGWAS	RedAngus
29	42547170	PPP1R14B	735	0.982	2.45088e-05	0.0962806	allzones_envGWAS	RedAngus
29	42547170	PLCB3	8263	0.982	2.45088e-05	0.0962806	allzones_envGWAS	RedAngus
29	42547497	DNAJC4	8653	0.982	2.3173e-05	0.0943517	allzones_envGWAS	RedAngus
29	42547497	VEGFB	4903	0.982	2.3173e-05	0.0943517	allzones_envGWAS	RedAngus
29	42547497	FKBP2	0	0.982	2.3173e-05	0.0943517	allzones_envGWAS	RedAngus
29	42547497	PPP1R14B	408	0.982	2.3173e-05	0.0943517	allzones_envGWAS	RedAngus
29	42547497	PLCB3	7936	0.982	2.3173e-05	0.0943517	allzones_envGWAS	RedAngus
29	42547497	DNAJC4	8653	0.982	2.3173e-05	0.0943517	allzones_envGWAS	RedAngus
29	42547497	VEGFB	4903	0.982	2.3173e-05	0.0943517	allzones_envGWAS	RedAngus
29	42547497	FKBP2	0	0.982	2.3173e-05	0.0943517	allzones_envGWAS	RedAngus
29	42547497	PPP1R14B	408	0.982	2.3173e-05	0.0943517	allzones_envGWAS	RedAngus
29	42547497	PLCB3	7936	0.982	2.3173e-05	0.0943517	allzones_envGWAS	RedAngus
29	42574053	PLCB3	1243	0.976	9.04113e-06	0.0542321	allzones_envGWAS	RedAngus
29	42574053	BAD	0	0.976	9.04113e-06	0.0542321	allzones_envGWAS	RedAngus
29	42574161	PLCB3	1351	0.982	1.76822e-05	0.0848515	allzones_envGWAS	RedAngus
29	42574161	BAD	0	0.982	1.76822e-05	0.0848515	allzones_envGWAS	RedAngus
29	42574161	PLCB3	1351	0.982	1.76822e-05	0.0848515	allzones_envGWAS	RedAngus
29	42574161	BAD	0	0.982	1.76822e-05	0.0848515	allzones_envGWAS	RedAngus
29	42585092	BAD	0	0.982	1.45839e-05	0.0765448	allzones_envGWAS	RedAngus
29	42585092	GPR137	552	0.982	1.45839e-05	0.0765448	allzones_envGWAS	RedAngus
29	42585092	KCNK4	6886	0.982	1.45839e-05	0.0765448	allzones_envGWAS	RedAngus
29	42585092	BAD	0	0.982	1.45839e-05	0.0765448	allzones_envGWAS	RedAngus
29	42585092	GPR137	552	0.982	1.45839e-05	0.0765448	allzones_envGWAS	RedAngus
29	42585092	KCNK4	6886	0.982	1.45839e-05	0.0765448	allzones_envGWAS	RedAngus
29	44545078	DPP3	0	0.018	4.99266e-06	0.0349842	allzones_envGWAS	RedAngus
29	44545078	BBS1	9151	0.018	4.99266e-06	0.0349842	allzones_envGWAS	RedAngus
29	44545078	DPP3	0	0.018	4.99266e-06	0.0349842	allzones_envGWAS	RedAngus
29	44545078	BBS1	9151	0.018	4.99266e-06	0.0349842	allzones_envGWAS	RedAngus
29	44550540	DPP3	0	0.018	6.20684e-06	0.0405738	allzones_envGWAS	RedAngus
29	44550540	BBS1	3689	0.018	6.20684e-06	0.0405738	allzones_envGWAS	RedAngus
29	44550540	DPP3	0	0.018	6.20684e-06	0.0405738	allzones_envGWAS	RedAngus
29	44550540	BBS1	3689	0.018	6.20684e-06	0.0405738	allzones_envGWAS	RedAngus
29	44553057	DPP3	0	0.979	1.1586e-05	0.0657667	allzones_envGWAS	RedAngus
29	44553057	BBS1	1172	0.979	1.1586e-05	0.0657667	allzones_envGWAS	RedAngus
29	44555972	DPP3	2769	0.019	3.4155e-08	0.000637388	allzones_envGWAS	RedAngus
29	44555972	BBS1	0	0.019	3.4155e-08	0.000637388	allzones_envGWAS	RedAngus
29	44555972	DPP3	2769	0.019	3.4155e-08	0.000637388	allzones_envGWAS	RedAngus
29	44555972	BBS1	0	0.019	3.4155e-08	0.000637388	allzones_envGWAS	RedAngus
3	5774537	NA	NA	0.06	2.35459e-05	0.0947501	allzones_envGWAS	RedAngus
3	66698507	DNAJB4	0	0.983	1.27618e-05	0.0680444	allzones_envGWAS	RedAngus
3	66698507	FUBP1	8914	0.983	1.27618e-05	0.0680444	allzones_envGWAS	RedAngus
3	66705543	DNAJB4	0	0.983	1.27576e-05	0.0680444	allzones_envGWAS	RedAngus
3	66705543	FUBP1	1878	0.983	1.27576e-05	0.0680444	allzones_envGWAS	RedAngus
3	66819457	MIGA1	0	0.981	3.46677e-06	0.0287447	allzones_envGWAS	RedAngus
5	24701289	NDUFA12	0	0.96	2.52212e-05	0.0971721	allzones_envGWAS	RedAngus
5	59498938	LOC788524	1463	0.968	9.05762e-08	0.00156028	allzones_envGWAS	RedAngus
5	59498938	LOC788524	1463	0.968	9.05762e-08	0.00156028	allzones_envGWAS	RedAngus
5	59498938	LOC788524	1463	0.968	9.05762e-08	0.00156028	allzones_envGWAS	RedAngus
6	21550871	NA	NA	0.972	1.8202e-06	0.0189315	allzones_envGWAS	RedAngus
6	29037292	UNC5C	0	0.016	1.68625e-05	0.0826902	allzones_envGWAS	RedAngus
6	29038883	UNC5C	0	0.016	2.3835e-05	0.0947501	allzones_envGWAS	RedAngus
6	48358576	NA	NA	0.987	5.40743e-06	0.0370695	allzones_envGWAS	RedAngus
6	95936205	PRKG2	0	0.985	2.37073e-05	0.0947501	allzones_envGWAS	RedAngus
6	95936205	PRKG2	0	0.985	2.37073e-05	0.0947501	allzones_envGWAS	RedAngus
6	96212827	LOC112447108	2204	0.953	1.25907e-05	0.0680444	allzones_envGWAS	RedAngus
6	96212827	RASGEF1B	1541	0.953	1.25907e-05	0.0680444	allzones_envGWAS	RedAngus
6	96212827	LOC112447108	2204	0.953	1.25907e-05	0.0680444	allzones_envGWAS	RedAngus
6	96212827	RASGEF1B	1541	0.953	1.25907e-05	0.0680444	allzones_envGWAS	RedAngus
6	96217506	LOC112447108	6883	0.97	2.46499e-05	0.0962806	allzones_envGWAS	RedAngus
6	96217506	RASGEF1B	0	0.97	2.46499e-05	0.0962806	allzones_envGWAS	RedAngus
6	96217506	LOC112447108	6883	0.97	2.46499e-05	0.0962806	allzones_envGWAS	RedAngus
6	96217506	RASGEF1B	0	0.97	2.46499e-05	0.0962806	allzones_envGWAS	RedAngus
6	96217506	LOC112447108	6883	0.97	2.46499e-05	0.0962806	allzones_envGWAS	RedAngus
6	96217506	RASGEF1B	0	0.97	2.46499e-05	0.0962806	allzones_envGWAS	RedAngus
6	115806007	NOP14	413	0.675	1.52855e-05	0.079605	allzones_envGWAS	RedAngus
6	115806007	MFSD10	1267	0.675	1.52855e-05	0.079605	allzones_envGWAS	RedAngus
6	115806007	ADD1	5537	0.675	1.52855e-05	0.079605	allzones_envGWAS	RedAngus
6	115810770	NOP14	5176	0.703	4.52627e-06	0.033787	allzones_envGWAS	RedAngus
6	115810770	MFSD10	0	0.703	4.52627e-06	0.033787	allzones_envGWAS	RedAngus
6	115810770	ADD1	774	0.703	4.52627e-06	0.033787	allzones_envGWAS	RedAngus
7	4337033	CERS1	4146	0.983	6.69528e-06	0.042548	allzones_envGWAS	RedAngus
7	4337033	GDF1	1706	0.983	6.69528e-06	0.042548	allzones_envGWAS	RedAngus
7	4337033	UPF1	0	0.983	6.69528e-06	0.042548	allzones_envGWAS	RedAngus
7	5041453	NA	NA	0.017	6.22058e-06	0.0405738	allzones_envGWAS	RedAngus
7	12808345	TNPO2	2467	0.983	8.1918e-07	0.0100062	allzones_envGWAS	RedAngus
7	12808345	LOC112447621	8597	0.983	8.1918e-07	0.0100062	allzones_envGWAS	RedAngus
7	12808345	FBXW9	0	0.983	8.1918e-07	0.0100062	allzones_envGWAS	RedAngus
7	12808345	LOC529425	4413	0.983	8.1918e-07	0.0100062	allzones_envGWAS	RedAngus
7	12808345	DHPS	7768	0.983	8.1918e-07	0.0100062	allzones_envGWAS	RedAngus
7	12866305	NA	NA	0.015	1.54476e-06	0.0169346	allzones_envGWAS	RedAngus
7	13467037	LOC511678	6622	0.976	8.67128e-06	0.0524822	allzones_envGWAS	RedAngus
7	13467037	LOC526508	0	0.976	8.67128e-06	0.0524822	allzones_envGWAS	RedAngus
7	13467037	LOC504337	5248	0.976	8.67128e-06	0.0524822	allzones_envGWAS	RedAngus
7	37410446	SEMA6A	0	0.989	6.73543e-07	0.00865541	allzones_envGWAS	RedAngus
7	104155934	NA	NA	0.944	4.46461e-07	0.00624876	allzones_envGWAS	RedAngus
7	106527874	EFNA5	0	0.828	2.16752e-05	0.0920257	allzones_envGWAS	RedAngus
7	106527874	EFNA5	0	0.828	2.16752e-05	0.0920257	allzones_envGWAS	RedAngus
7	106527874	EFNA5	0	0.828	2.16752e-05	0.0920257	allzones_envGWAS	RedAngus
7	109037932	LOC104969027	0	0.973	1.62394e-07	0.0025976	allzones_envGWAS	RedAngus
7	109097578	NA	NA	0.989	1.19619e-05	0.0662396	allzones_envGWAS	RedAngus
7	109140249	NA	NA	0.877	5.49789e-06	0.0373089	allzones_envGWAS	RedAngus
7	109277452	NA	NA	0.984	4.75821e-06	0.0347462	allzones_envGWAS	RedAngus
8	84146584	CENPP	0	0.805	2.36209e-05	0.0947501	allzones_envGWAS	RedAngus
8	84146584	ECM2	0	0.805	2.36209e-05	0.0947501	allzones_envGWAS	RedAngus
8	84146584	CENPP	0	0.805	2.36209e-05	0.0947501	allzones_envGWAS	RedAngus
8	84146584	ECM2	0	0.805	2.36209e-05	0.0947501	allzones_envGWAS	RedAngus
9	38613258	FYN	0	0.987	1.61785e-05	0.0816058	allzones_envGWAS	RedAngus
9	38613258	FYN	0	0.987	1.61785e-05	0.0816058	allzones_envGWAS	RedAngus
9	38623514	FYN	0	0.986	2.18012e-05	0.0920257	allzones_envGWAS	RedAngus
9	38623514	FYN	0	0.986	2.18012e-05	0.0920257	allzones_envGWAS	RedAngus
9	38639235	FYN	0	0.986	2.09833e-05	0.0920257	allzones_envGWAS	RedAngus
9	38639235	FYN	0	0.986	2.09833e-05	0.0920257	allzones_envGWAS	RedAngus
9	38643792	FYN	0	0.986	2.19764e-05	0.0920257	allzones_envGWAS	RedAngus
9	38643792	FYN	0	0.986	2.19764e-05	0.0920257	allzones_envGWAS	RedAngus
9	38646719	FYN	0	0.986	2.19858e-05	0.0920257	allzones_envGWAS	RedAngus
9	38646719	FYN	0	0.986	2.19858e-05	0.0920257	allzones_envGWAS	RedAngus
9	38652411	FYN	0	0.986	2.19525e-05	0.0920257	allzones_envGWAS	RedAngus
9	38652411	FYN	0	0.986	2.19525e-05	0.0920257	allzones_envGWAS	RedAngus
9	38664858	FYN	0	0.986	2.1182e-05	0.0920257	allzones_envGWAS	RedAngus
9	38664858	FYN	0	0.986	2.1182e-05	0.0920257	allzones_envGWAS	RedAngus
9	38697341	FYN	0	0.986	1.20289e-05	0.0662396	allzones_envGWAS	RedAngus
9	38697341	FYN	0	0.986	1.20289e-05	0.0662396	allzones_envGWAS	RedAngus
9	38842772	TRAF3IP2	0	0.988	8.7726e-07	0.0105243	allzones_envGWAS	RedAngus
9	38842772	LOC112448038	9890	0.988	8.7726e-07	0.0105243	allzones_envGWAS	RedAngus
9	38854884	TRAF3IP2	0	0.988	1.63074e-05	0.0816058	allzones_envGWAS	RedAngus
9	38981073	REV3L	0	0.988	2.11537e-05	0.0920257	allzones_envGWAS	RedAngus
9	38991030	REV3L	0	0.988	1.70108e-05	0.0828128	allzones_envGWAS	RedAngus
9	39008009	REV3L	0	0.988	1.71759e-05	0.083015	allzones_envGWAS	RedAngus
1	38725217	NA	NA	0.984	9.42015e-08	0.0210954	zone1_envgwas	RedAngus
1	158523093	NA	NA	0.48	4.72011e-06	0.102292	zone1_envgwas	RedAngus
11	41457420	LOC107132926	0	0.953	2.90129e-06	0.08147	zone1_envgwas	RedAngus
11	41457420	LOC107132926	0	0.953	2.90129e-06	0.08147	zone1_envgwas	RedAngus
12	77419864	NA	NA	0.011	6.67034e-06	0.114904	zone1_envgwas	RedAngus
14	23022056	NA	NA	0.989	1.49963e-06	0.0682685	zone1_envgwas	RedAngus
14	23028988	TMEM68	5285	0.982	6.65485e-06	0.114904	zone1_envgwas	RedAngus
14	23033562	TMEM68	711	0.979	8.58917e-06	0.131145	zone1_envgwas	RedAngus
14	23043305	TMEM68	0	0.987	1.36859e-06	0.0682685	zone1_envgwas	RedAngus
14	23047927	TMEM68	0	0.987	1.36822e-06	0.0682685	zone1_envgwas	RedAngus
14	23048016	TMEM68	0	0.987	2.38775e-07	0.0326333	zone1_envgwas	RedAngus
14	23052718	TMEM68	0	0.987	1.36822e-06	0.0682685	zone1_envgwas	RedAngus
14	23060425	TMEM68	0	0.987	2.42873e-07	0.0326333	zone1_envgwas	RedAngus
14	23060425	TGS1	9720	0.987	2.42873e-07	0.0326333	zone1_envgwas	RedAngus
14	23192858	LYN	0	0.988	2.31514e-06	0.08147	zone1_envgwas	RedAngus
14	23243637	LYN	0	0.982	2.92572e-07	0.0327592	zone1_envgwas	RedAngus
14	23243637	LYN	0	0.982	2.92572e-07	0.0327592	zone1_envgwas	RedAngus
14	23321577	PLAG1	2132	0.988	4.43022e-08	0.0194573	zone1_envgwas	RedAngus
14	23325171	PLAG1	0	0.989	5.79244e-08	0.0194573	zone1_envgwas	RedAngus
18	10243248	MLYCD	0	0.99	4.36832e-06	0.0978239	zone1_envgwas	RedAngus
2	2360339	NA	NA	0.079	2.00966e-06	0.079419	zone1_envgwas	RedAngus
2	12876463	NA	NA	0.012	3.22772e-06	0.08147	zone1_envgwas	RedAngus
2	92554738	LOC112442375	0	0.148	7.1081e-06	0.119384	zone1_envgwas	RedAngus
2	92555387	LOC112442375	0	0.147	5.22606e-06	0.103264	zone1_envgwas	RedAngus
20	7683568	ARHGEF28	0	0.761	5.17139e-06	0.103264	zone1_envgwas	RedAngus
21	1438792	NA	NA	0.013	4.6617e-07	0.0447402	zone1_envgwas	RedAngus
21	11399227	NA	NA	0.983	8.13738e-06	0.127136	zone1_envgwas	RedAngus
23	1762985	NA	NA	0.492	6.3978e-06	0.114904	zone1_envgwas	RedAngus
23	1764305	NA	NA	0.492	6.39791e-06	0.114904	zone1_envgwas	RedAngus
23	1768070	NA	NA	0.487	2.6733e-06	0.08147	zone1_envgwas	RedAngus
23	1773893	NA	NA	0.493	1.5495e-06	0.0682685	zone1_envgwas	RedAngus
23	1780836	NA	NA	0.49	2.84754e-06	0.08147	zone1_envgwas	RedAngus
23	50534388	TUBB2A	5318	0.049	6.42924e-06	0.114904	zone1_envgwas	RedAngus
23	50534388	BPHL	0	0.049	6.42924e-06	0.114904	zone1_envgwas	RedAngus
23	50572495	RIPK1	0	0.049	7.6301e-06	0.122049	zone1_envgwas	RedAngus
24	9197907	NA	NA	0.978	1.62588e-06	0.0682685	zone1_envgwas	RedAngus
25	32708216	GTF2IRD2	0	0.981	3.03579e-06	0.08147	zone1_envgwas	RedAngus
25	32723815	GTF2IRD2	0	0.981	3.03559e-06	0.08147	zone1_envgwas	RedAngus
27	13708070	TENM3	0	0.987	5.02257e-06	0.103264	zone1_envgwas	RedAngus
27	14395708	TRAPPC11	0	0.986	3.14443e-06	0.08147	zone1_envgwas	RedAngus
29	37073365	MS4A8	0	0.925	9.0732e-06	0.133597	zone1_envgwas	RedAngus
29	44619886	CCDC87	5479	0.072	1.45118e-06	0.0682685	zone1_envgwas	RedAngus
29	44619886	CCS	8771	0.072	1.45118e-06	0.0682685	zone1_envgwas	RedAngus
29	44636647	CCDC87	7986	0.072	1.45671e-06	0.0682685	zone1_envgwas	RedAngus
29	44636647	CCS	0	0.072	1.45671e-06	0.0682685	zone1_envgwas	RedAngus
3	60002826	PRKACB	0	0.124	3.27423e-06	0.08147	zone1_envgwas	RedAngus
3	82094871	ITGB3BP	0	0.012	4.20249e-06	0.0973555	zone1_envgwas	RedAngus
3	82168754	ALG6	0	0.012	5.43239e-07	0.0456197	zone1_envgwas	RedAngus
3	82804960	ATG4C	0	0.967	3.01502e-06	0.08147	zone1_envgwas	RedAngus
4	25827072	AHR	0	0.948	3.8689e-06	0.0928286	zone1_envgwas	RedAngus
6	39247382	NA	NA	0.777	9.14753e-06	0.133597	zone1_envgwas	RedAngus
6	39249570	NA	NA	0.774	7.51247e-06	0.122049	zone1_envgwas	RedAngus
8	97808416	NA	NA	0.971	9.56901e-06	0.136779	zone1_envgwas	RedAngus
15	71402156	LRRC4C	0	0.012	2.87037e-06	0.160697	zone2_envgwas	RedAngus
15	71402156	LRRC4C	0	0.012	2.87037e-06	0.160697	zone2_envgwas	RedAngus
15	71402156	LRRC4C	0	0.012	2.87037e-06	0.160697	zone2_envgwas	RedAngus
2	25716710	NA	NA	0.867	2.56044e-06	0.156377	zone2_envgwas	RedAngus
2	136111926	LOC101905127	0	0.668	3.29789e-06	0.17043	zone2_envgwas	RedAngus
20	13768775	NLN	0	0.987	5.40766e-06	0.213704	zone2_envgwas	RedAngus
25	26438708	PAGR1	7206	0.983	1.49719e-06	0.103154	zone2_envgwas	RedAngus
25	26438708	PRRT2	7320	0.983	1.49719e-06	0.103154	zone2_envgwas	RedAngus
25	26438708	MAZ	936	0.983	1.49719e-06	0.103154	zone2_envgwas	RedAngus
25	26438708	MIR2385	3945	0.983	1.49719e-06	0.103154	zone2_envgwas	RedAngus
25	26438708	KIF22	0	0.983	1.49719e-06	0.103154	zone2_envgwas	RedAngus
25	26438708	LOC112444285	6805	0.983	1.49719e-06	0.103154	zone2_envgwas	RedAngus
25	26438708	PAGR1	7206	0.983	1.49719e-06	0.103154	zone2_envgwas	RedAngus
25	26438708	PRRT2	7320	0.983	1.49719e-06	0.103154	zone2_envgwas	RedAngus
25	26438708	MAZ	936	0.983	1.49719e-06	0.103154	zone2_envgwas	RedAngus
25	26438708	MIR2385	3945	0.983	1.49719e-06	0.103154	zone2_envgwas	RedAngus
25	26438708	KIF22	0	0.983	1.49719e-06	0.103154	zone2_envgwas	RedAngus
25	26438708	LOC112444285	6805	0.983	1.49719e-06	0.103154	zone2_envgwas	RedAngus
25	26438708	PAGR1	7206	0.983	1.49719e-06	0.103154	zone2_envgwas	RedAngus
25	26438708	PRRT2	7320	0.983	1.49719e-06	0.103154	zone2_envgwas	RedAngus
25	26438708	MAZ	936	0.983	1.49719e-06	0.103154	zone2_envgwas	RedAngus
25	26438708	MIR2385	3945	0.983	1.49719e-06	0.103154	zone2_envgwas	RedAngus
25	26438708	KIF22	0	0.983	1.49719e-06	0.103154	zone2_envgwas	RedAngus
25	26438708	LOC112444285	6805	0.983	1.49719e-06	0.103154	zone2_envgwas	RedAngus
25	26449950	KIF22	0	0.983	9.26369e-07	0.077794	zone2_envgwas	RedAngus
25	26449950	LOC112444285	0	0.983	9.26369e-07	0.077794	zone2_envgwas	RedAngus
25	26449950	KIF22	0	0.983	9.26369e-07	0.077794	zone2_envgwas	RedAngus
25	26449950	LOC112444285	0	0.983	9.26369e-07	0.077794	zone2_envgwas	RedAngus
25	26449950	KIF22	0	0.983	9.26369e-07	0.077794	zone2_envgwas	RedAngus
25	26449950	LOC112444285	0	0.983	9.26369e-07	0.077794	zone2_envgwas	RedAngus
25	26511174	QPRT	4991	0.983	1.23338e-07	0.0165722	zone2_envgwas	RedAngus
25	26511174	SPN	0	0.983	1.23338e-07	0.0165722	zone2_envgwas	RedAngus
25	26511174	QPRT	4991	0.983	1.23338e-07	0.0165722	zone2_envgwas	RedAngus
25	26511174	SPN	0	0.983	1.23338e-07	0.0165722	zone2_envgwas	RedAngus
25	26511174	QPRT	4991	0.983	1.23338e-07	0.0165722	zone2_envgwas	RedAngus
25	26511174	SPN	0	0.983	1.23338e-07	0.0165722	zone2_envgwas	RedAngus
25	26511450	QPRT	5267	0.983	6.52759e-08	0.0138601	zone2_envgwas	RedAngus
25	26511450	SPN	0	0.983	6.52759e-08	0.0138601	zone2_envgwas	RedAngus
25	26511450	QPRT	5267	0.983	6.52759e-08	0.0138601	zone2_envgwas	RedAngus
25	26511450	SPN	0	0.983	6.52759e-08	0.0138601	zone2_envgwas	RedAngus
25	26511450	QPRT	5267	0.983	6.52759e-08	0.0138601	zone2_envgwas	RedAngus
25	26511450	SPN	0	0.983	6.52759e-08	0.0138601	zone2_envgwas	RedAngus
25	26512231	QPRT	6048	0.983	6.51511e-08	0.0138601	zone2_envgwas	RedAngus
25	26512231	SPN	0	0.983	6.51511e-08	0.0138601	zone2_envgwas	RedAngus
25	26512231	QPRT	6048	0.983	6.51511e-08	0.0138601	zone2_envgwas	RedAngus
25	26512231	SPN	0	0.983	6.51511e-08	0.0138601	zone2_envgwas	RedAngus
25	26512231	QPRT	6048	0.983	6.51511e-08	0.0138601	zone2_envgwas	RedAngus
25	26512231	SPN	0	0.983	6.51511e-08	0.0138601	zone2_envgwas	RedAngus
25	26540049	CD2BP2	0	0.983	8.25231e-08	0.0138601	zone2_envgwas	RedAngus
25	26540049	LOC614614	3004	0.983	8.25231e-08	0.0138601	zone2_envgwas	RedAngus
25	26540049	TBC1D10B	4154	0.983	8.25231e-08	0.0138601	zone2_envgwas	RedAngus
25	26540049	CD2BP2	0	0.983	8.25231e-08	0.0138601	zone2_envgwas	RedAngus
25	26540049	LOC614614	3004	0.983	8.25231e-08	0.0138601	zone2_envgwas	RedAngus
25	26540049	TBC1D10B	4154	0.983	8.25231e-08	0.0138601	zone2_envgwas	RedAngus
25	26540049	CD2BP2	0	0.983	8.25231e-08	0.0138601	zone2_envgwas	RedAngus
25	26540049	LOC614614	3004	0.983	8.25231e-08	0.0138601	zone2_envgwas	RedAngus
25	26540049	TBC1D10B	4154	0.983	8.25231e-08	0.0138601	zone2_envgwas	RedAngus
25	26681673	ITGAL	0	0.984	2.78244e-07	0.0311548	zone2_envgwas	RedAngus
25	26681673	LOC112444346	6076	0.984	2.78244e-07	0.0311548	zone2_envgwas	RedAngus
25	26681673	ITGAL	0	0.984	2.78244e-07	0.0311548	zone2_envgwas	RedAngus
25	26681673	LOC112444346	6076	0.984	2.78244e-07	0.0311548	zone2_envgwas	RedAngus
25	26681673	ITGAL	0	0.984	2.78244e-07	0.0311548	zone2_envgwas	RedAngus
25	26681673	LOC112444346	6076	0.984	2.78244e-07	0.0311548	zone2_envgwas	RedAngus
25	32011252	NA	NA	0.975	2.09729e-08	0.0138601	zone2_envgwas	RedAngus
26	49477819	NA	NA	0.039	1.53545e-06	0.103154	zone2_envgwas	RedAngus
29	44715665	LOC112444843	2941	0.802	3.85824e-06	0.172802	zone2_envgwas	RedAngus
29	44715665	LOC112444842	0	0.802	3.85824e-06	0.172802	zone2_envgwas	RedAngus
29	44715665	MIR7864	5941	0.802	3.85824e-06	0.172802	zone2_envgwas	RedAngus
3	22418609	CHD1L	0	0.914	8.18589e-06	0.289444	zone2_envgwas	RedAngus
5	88796554	SLCO1A2	0	0.812	3.62985e-06	0.172802	zone2_envgwas	RedAngus
5	88796554	IAPP	0	0.812	3.62985e-06	0.172802	zone2_envgwas	RedAngus
9	15682612	IMPG1	0	0.55	7.59592e-06	0.283504	zone2_envgwas	RedAngus
9	23048224	DOPEY1	0	0.975	9.34073e-06	0.313763	zone2_envgwas	RedAngus
9	23143519	ME1	0	0.185	4.1181e-06	0.172913	zone2_envgwas	RedAngus
9	97924501	PRKN	0	0.165	7.15681e-07	0.0686868	zone2_envgwas	RedAngus
13	81716869	NA	NA	0.794	5.7946e-06	0.41146	zone3_envgwas	RedAngus
22	39057140	PTPRG	0	0.948	9.19361e-06	0.490286	zone3_envgwas	RedAngus
22	39130220	PTPRG	0	0.934	4.56295e-06	0.383184	zone3_envgwas	RedAngus
25	35935423	ACTL6B	1989	0.99	1.17428e-07	0.0788902	zone3_envgwas	RedAngus
25	35935423	LOC101903098	1720	0.99	1.17428e-07	0.0788902	zone3_envgwas	RedAngus
25	35935423	TFR2	0	0.99	1.17428e-07	0.0788902	zone3_envgwas	RedAngus
25	35935423	LOC104970491	1226	0.99	1.17428e-07	0.0788902	zone3_envgwas	RedAngus
25	35935423	ACTL6B	1989	0.99	1.17428e-07	0.0788902	zone3_envgwas	RedAngus
25	35935423	LOC101903098	1720	0.99	1.17428e-07	0.0788902	zone3_envgwas	RedAngus
25	35935423	TFR2	0	0.99	1.17428e-07	0.0788902	zone3_envgwas	RedAngus
25	35935423	LOC104970491	1226	0.99	1.17428e-07	0.0788902	zone3_envgwas	RedAngus
25	35935423	ACTL6B	1989	0.99	1.17428e-07	0.0788902	zone3_envgwas	RedAngus
25	35935423	LOC101903098	1720	0.99	1.17428e-07	0.0788902	zone3_envgwas	RedAngus
25	35935423	TFR2	0	0.99	1.17428e-07	0.0788902	zone3_envgwas	RedAngus
25	35935423	LOC104970491	1226	0.99	1.17428e-07	0.0788902	zone3_envgwas	RedAngus
5	55940985	DCTN2	0	0.883	6.73703e-06	0.41146	zone3_envgwas	RedAngus
5	55940985	TRNAE-UUC	5286	0.883	6.73703e-06	0.41146	zone3_envgwas	RedAngus
5	55940985	MBD6	6053	0.883	6.73703e-06	0.41146	zone3_envgwas	RedAngus
5	55982893	MARS	0	0.871	2.25359e-06	0.216286	zone3_envgwas	RedAngus
5	55982893	ARHGAP9	2000	0.871	2.25359e-06	0.216286	zone3_envgwas	RedAngus
5	55982893	GLI1	9788	0.871	2.25359e-06	0.216286	zone3_envgwas	RedAngus
6	96212156	LOC112447108	1533	0.971	1.36689e-06	0.18366	zone3_envgwas	RedAngus
6	96212156	RASGEF1B	2212	0.971	1.36689e-06	0.18366	zone3_envgwas	RedAngus
6	96213448	LOC112447108	2825	0.97	1.29486e-06	0.18366	zone3_envgwas	RedAngus
6	96213448	RASGEF1B	920	0.97	1.29486e-06	0.18366	zone3_envgwas	RedAngus
6	96217506	LOC112447108	6883	0.97	4.66138e-07	0.15658	zone3_envgwas	RedAngus
6	96217506	RASGEF1B	0	0.97	4.66138e-07	0.15658	zone3_envgwas	RedAngus
6	96217506	LOC112447108	6883	0.97	4.66138e-07	0.15658	zone3_envgwas	RedAngus
6	96217506	RASGEF1B	0	0.97	4.66138e-07	0.15658	zone3_envgwas	RedAngus
6	96217506	LOC112447108	6883	0.97	4.66138e-07	0.15658	zone3_envgwas	RedAngus
6	96217506	RASGEF1B	0	0.97	4.66138e-07	0.15658	zone3_envgwas	RedAngus
6	96220996	RASGEF1B	0	0.945	2.19609e-06	0.216286	zone3_envgwas	RedAngus
6	96245991	RASGEF1B	0	0.936	9.62299e-07	0.18366	zone3_envgwas	RedAngus
6	96245991	LOC112447109	6811	0.936	9.62299e-07	0.18366	zone3_envgwas	RedAngus
6	96247005	RASGEF1B	0	0.064	6.5905e-06	0.41146	zone3_envgwas	RedAngus
6	96247005	LOC112447109	5797	0.064	6.5905e-06	0.41146	zone3_envgwas	RedAngus
11	91073562	NA	NA	0.184	1.4831e-06	0.038322	zone5_envgwas	RedAngus
11	91084013	NA	NA	0.184	1.63293e-06	0.0406308	zone5_envgwas	RedAngus
11	91085831	NA	NA	0.184	2.14845e-06	0.0451262	zone5_envgwas	RedAngus
11	91087522	NA	NA	0.184	2.14945e-06	0.0451262	zone5_envgwas	RedAngus
15	27797421	NA	NA	0.011	8.70978e-06	0.0976155	zone5_envgwas	RedAngus
15	27878877	SIDT2	0	0.99	5.38192e-06	0.0748962	zone5_envgwas	RedAngus
17	8977402	LOC101905833	0	0.944	1.56015e-07	0.00455711	zone5_envgwas	RedAngus
17	8977402	LOC101905833	0	0.944	1.56015e-07	0.00455711	zone5_envgwas	RedAngus
2	7565238	NA	NA	0.987	2.31526e-13	1.03695e-08	zone5_envgwas	RedAngus
2	7571508	NA	NA	0.986	1.18996e-12	4.70257e-08	zone5_envgwas	RedAngus
2	16014918	NA	NA	0.909	6.41325e-06	0.0826619	zone5_envgwas	RedAngus
2	25519381	GORASP2	4195	0.986	5.24263e-07	0.0146754	zone5_envgwas	RedAngus
2	25519381	LOC101905343	7872	0.986	5.24263e-07	0.0146754	zone5_envgwas	RedAngus
2	25519381	GORASP2	4195	0.986	5.24263e-07	0.0146754	zone5_envgwas	RedAngus
2	25519381	LOC101905343	7872	0.986	5.24263e-07	0.0146754	zone5_envgwas	RedAngus
21	43877351	NPAS3	0	0.013	3.31573e-06	0.0618768	zone5_envgwas	RedAngus
21	43881107	NPAS3	0	0.013	4.3827e-06	0.0677136	zone5_envgwas	RedAngus
21	43883861	NPAS3	0	0.013	4.63641e-06	0.0677136	zone5_envgwas	RedAngus
21	43884982	NPAS3	0	0.013	4.63641e-06	0.0677136	zone5_envgwas	RedAngus
21	43886234	NPAS3	0	0.013	4.63641e-06	0.0677136	zone5_envgwas	RedAngus
21	43887658	NPAS3	0	0.013	4.63641e-06	0.0677136	zone5_envgwas	RedAngus
21	43888918	NPAS3	0	0.013	6.51364e-06	0.0826619	zone5_envgwas	RedAngus
21	43888918	NPAS3	0	0.013	6.51364e-06	0.0826619	zone5_envgwas	RedAngus
21	43891437	NPAS3	0	0.013	4.63641e-06	0.0677136	zone5_envgwas	RedAngus
21	43892739	NPAS3	0	0.013	4.63533e-06	0.0677136	zone5_envgwas	RedAngus
23	1708914	NA	NA	0.569	1.18231e-08	0.000378236	zone5_envgwas	RedAngus
23	1712734	NA	NA	0.568	9.61324e-09	0.000339913	zone5_envgwas	RedAngus
23	1714636	NA	NA	0.568	1.03146e-08	0.000346478	zone5_envgwas	RedAngus
23	1726226	NA	NA	0.315	5.26473e-06	0.0748962	zone5_envgwas	RedAngus
23	1741368	NA	NA	0.51	4.13827e-14	2.31681e-09	zone5_envgwas	RedAngus
23	1742961	NA	NA	0.513	1.88144e-13	9.02849e-09	zone5_envgwas	RedAngus
23	1744435	NA	NA	0.513	3.52409e-14	2.31681e-09	zone5_envgwas	RedAngus
23	1745568	NA	NA	0.511	3.88996e-14	2.31681e-09	zone5_envgwas	RedAngus
23	1747454	NA	NA	0.511	6.20297e-14	3.20559e-09	zone5_envgwas	RedAngus
23	1750999	NA	NA	0.508	2.09442e-14	1.75884e-09	zone5_envgwas	RedAngus
23	1753411	NA	NA	0.508	2.09426e-14	1.75884e-09	zone5_envgwas	RedAngus
23	1755721	NA	NA	0.507	2.37196e-14	1.77058e-09	zone5_envgwas	RedAngus
23	1760296	NA	NA	0.518	3.02293e-13	1.26929e-08	zone5_envgwas	RedAngus
23	1762985	NA	NA	0.492	1.01894e-15	1.14099e-10	zone5_envgwas	RedAngus
23	1764305	NA	NA	0.492	1.01902e-15	1.14099e-10	zone5_envgwas	RedAngus
23	1765645	NA	NA	0.489	9.82686e-16	1.14099e-10	zone5_envgwas	RedAngus
23	1768070	NA	NA	0.487	2.01314e-16	1.05314e-10	zone5_envgwas	RedAngus
23	1773893	NA	NA	0.493	8.85411e-16	1.14099e-10	zone5_envgwas	RedAngus
23	1780836	NA	NA	0.49	3.1352e-16	1.05314e-10	zone5_envgwas	RedAngus
23	1798773	NA	NA	0.318	8.96148e-06	0.0976155	zone5_envgwas	RedAngus
23	1805355	NA	NA	0.318	8.96028e-06	0.0976155	zone5_envgwas	RedAngus
23	1806494	NA	NA	0.318	8.96028e-06	0.0976155	zone5_envgwas	RedAngus
23	1807443	NA	NA	0.318	6.64428e-06	0.0826619	zone5_envgwas	RedAngus
24	9337655	NA	NA	0.013	4.68572e-08	0.00143089	zone5_envgwas	RedAngus
24	9346409	NA	NA	0.013	6.17785e-06	0.0826619	zone5_envgwas	RedAngus
24	9367451	NA	NA	0.013	3.68027e-06	0.065065	zone5_envgwas	RedAngus
24	9369084	NA	NA	0.013	5.46266e-06	0.0748962	zone5_envgwas	RedAngus
24	9369765	NA	NA	0.013	6.53247e-06	0.0826619	zone5_envgwas	RedAngus
24	9372047	NA	NA	0.013	3.67413e-06	0.065065	zone5_envgwas	RedAngus
24	10628280	NA	NA	0.989	7.21496e-10	2.69286e-05	zone5_envgwas	RedAngus
24	12658946	SYT4	0	0.98	2.53824e-06	0.050154	zone5_envgwas	RedAngus
24	62228300	NA	NA	0.266	7.97602e-06	0.0940076	zone5_envgwas	RedAngus
3	5774537	NA	NA	0.06	6.93043e-06	0.0831427	zone5_envgwas	RedAngus
4	87920531	ASB15	0	0.987	2.53195e-06	0.050154	zone5_envgwas	RedAngus
4	87923474	ASB15	0	0.987	1.78076e-06	0.0417827	zone5_envgwas	RedAngus
5	62449619	NA	NA	0.99	3.03536e-06	0.0582632	zone5_envgwas	RedAngus
6	10816312	NA	NA	0.969	6.23489e-07	0.0167548	zone5_envgwas	RedAngus
6	10861835	NA	NA	0.963	6.90345e-06	0.0831427	zone5_envgwas	RedAngus
7	106299104	NA	NA	0.137	1.80361e-06	0.0417827	zone5_envgwas	RedAngus
7	106300365	NA	NA	0.137	1.99113e-06	0.0445893	zone5_envgwas	RedAngus
7	106301239	NA	NA	0.138	3.85333e-06	0.0663779	zone5_envgwas	RedAngus
8	90216934	MSANTD3	0	0.259	9.00863e-06	0.0976155	zone5_envgwas	RedAngus
12	66210790	GPC5	0	0.047	2.95189e-06	0.0907301	zone7_envgwas	RedAngus
12	82247251	EFNB2	0	0.027	7.70735e-06	0.17855	zone7_envgwas	RedAngus
16	77293666	NA	NA	0.721	4.79293e-06	0.119258	zone7_envgwas	RedAngus
23	1741368	NA	NA	0.51	3.26124e-09	0.000548561	zone7_envgwas	RedAngus
23	1742961	NA	NA	0.513	6.20789e-09	0.000598214	zone7_envgwas	RedAngus
23	1744435	NA	NA	0.513	1.9439e-09	0.000548561	zone7_envgwas	RedAngus
23	1745568	NA	NA	0.511	2.97233e-09	0.000548561	zone7_envgwas	RedAngus
23	1747454	NA	NA	0.511	2.14494e-08	0.00120084	zone7_envgwas	RedAngus
23	1750999	NA	NA	0.508	4.08248e-09	0.000548561	zone7_envgwas	RedAngus
23	1753411	NA	NA	0.508	4.08266e-09	0.000548561	zone7_envgwas	RedAngus
23	1755721	NA	NA	0.507	6.51993e-09	0.000598214	zone7_envgwas	RedAngus
23	1760296	NA	NA	0.518	3.45532e-08	0.00178565	zone7_envgwas	RedAngus
23	1762985	NA	NA	0.492	8.87769e-09	0.000598214	zone7_envgwas	RedAngus
23	1764305	NA	NA	0.492	8.87902e-09	0.000598214	zone7_envgwas	RedAngus
23	1765645	NA	NA	0.489	8.9044e-09	0.000598214	zone7_envgwas	RedAngus
23	1768070	NA	NA	0.487	1.0254e-08	0.000626256	zone7_envgwas	RedAngus
23	1773893	NA	NA	0.493	1.91343e-07	0.00856984	zone7_envgwas	RedAngus
23	1780836	NA	NA	0.49	7.56446e-08	0.00362996	zone7_envgwas	RedAngus
5	59498938	LOC788524	1463	0.968	7.3897e-07	0.0292032	zone7_envgwas	RedAngus
5	59498938	LOC788524	1463	0.968	7.3897e-07	0.0292032	zone7_envgwas	RedAngus
5	59498938	LOC788524	1463	0.968	7.3897e-07	0.0292032	zone7_envgwas	RedAngus
6	96212827	LOC112447108	2204	0.953	1.52178e-06	0.051118	zone7_envgwas	RedAngus
6	96212827	RASGEF1B	1541	0.953	1.52178e-06	0.051118	zone7_envgwas	RedAngus
6	96212827	LOC112447108	2204	0.953	1.52178e-06	0.051118	zone7_envgwas	RedAngus
6	96212827	RASGEF1B	1541	0.953	1.52178e-06	0.051118	zone7_envgwas	RedAngus
7	107622850	NA	NA	0.916	7.02088e-07	0.0292032	zone7_envgwas	RedAngus
9	38613258	FYN	0	0.987	4.69789e-06	0.119258	zone7_envgwas	RedAngus
9	38613258	FYN	0	0.987	4.69789e-06	0.119258	zone7_envgwas	RedAngus
9	38623514	FYN	0	0.986	2.97114e-06	0.0907301	zone7_envgwas	RedAngus
9	38623514	FYN	0	0.986	2.97114e-06	0.0907301	zone7_envgwas	RedAngus
9	38639235	FYN	0	0.986	1.09143e-06	0.0407357	zone7_envgwas	RedAngus
9	38639235	FYN	0	0.986	1.09143e-06	0.0407357	zone7_envgwas	RedAngus
9	38643792	FYN	0	0.986	3.51754e-06	0.0946622	zone7_envgwas	RedAngus
9	38643792	FYN	0	0.986	3.51754e-06	0.0946622	zone7_envgwas	RedAngus
9	38646719	FYN	0	0.986	3.52107e-06	0.0946622	zone7_envgwas	RedAngus
9	38646719	FYN	0	0.986	3.52107e-06	0.0946622	zone7_envgwas	RedAngus
9	38652411	FYN	0	0.986	3.52262e-06	0.0946622	zone7_envgwas	RedAngus
9	38652411	FYN	0	0.986	3.52262e-06	0.0946622	zone7_envgwas	RedAngus
9	38664858	FYN	0	0.986	6.86403e-06	0.164692	zone7_envgwas	RedAngus
9	38664858	FYN	0	0.986	6.86403e-06	0.164692	zone7_envgwas	RedAngus
9	38697341	FYN	0	0.986	1.22066e-06	0.0431612	zone7_envgwas	RedAngus
9	38697341	FYN	0	0.986	1.22066e-06	0.0431612	zone7_envgwas	RedAngus
11	60233932	NA	NA	0.744	2.16059e-06	0.16128	zone8_envgwas	RedAngus
16	26108349	MIA3	0	0.956	6.74617e-06	0.377683	zone8_envgwas	RedAngus
17	51029338	SCARB1	6872	0.048	6.20575e-06	0.377683	zone8_envgwas	RedAngus
23	21610017	OR9G1	0	0.741	8.83384e-06	0.456518	zone8_envgwas	RedAngus
3	116770350	NA	NA	0.062	9.33031e-07	0.0895467	zone8_envgwas	RedAngus
3	116771149	NA	NA	0.062	9.33031e-07	0.0895467	zone8_envgwas	RedAngus
3	116772015	COL6A3	9692	0.062	4.14571e-07	0.0895467	zone8_envgwas	RedAngus
3	116772922	COL6A3	8785	0.062	4.1426e-07	0.0895467	zone8_envgwas	RedAngus
3	116774029	COL6A3	7678	0.061	1.51636e-07	0.0895467	zone8_envgwas	RedAngus
5	4502842	KCNC2	0	0.931	6.29475e-06	0.377683	zone8_envgwas	RedAngus
7	14678649	P2RY11	8041	0.988	6.57823e-07	0.0895467	zone8_envgwas	RedAngus
7	14678649	EIF3G	3095	0.988	6.57823e-07	0.0895467	zone8_envgwas	RedAngus
7	14678649	DNMT1	693	0.988	6.57823e-07	0.0895467	zone8_envgwas	RedAngus
7	16748554	ELAVL1	0	0.019	7.5207e-07	0.0895467	zone8_envgwas	RedAngus
7	16748554	CCL25	3786	0.019	7.5207e-07	0.0895467	zone8_envgwas	RedAngus
8	104528935	NA	NA	0.834	1.18664e-06	0.0996505	zone8_envgwas	RedAngus
1	113989375	NA	NA	0.983	1.71103e-06	0.574751	zone9_envgwas	RedAngus
14	74281442	NA	NA	0.305	9.80864e-06	0.70929	zone9_envgwas	RedAngus
2	89725794	CFLAR	0	0.089	9.36712e-06	0.70929	zone9_envgwas	RedAngus
4	26456038	SNX13	0	0.281	7.34014e-06	0.70929	zone9_envgwas	RedAngus
4	42928337	MAGI2	0	0.977	9.93223e-07	0.574751	zone9_envgwas	RedAngus
4	42928337	MAGI2	0	0.977	9.93223e-07	0.574751	zone9_envgwas	RedAngus
1	105084293	NA	NA	0.536	7.12911e-06	0.261595	temp_envgwas	RedAngus
1	105091571	NA	NA	0.535	7.46975e-06	0.261595	temp_envgwas	RedAngus
10	5663283	SFXN1	0	0.829	8.60891e-06	0.26287	temp_envgwas	RedAngus
2	1537274	NA	NA	0.901	9.79883e-06	0.284273	temp_envgwas	RedAngus
2	3881370	NA	NA	0.102	3.53236e-06	0.215719	temp_envgwas	RedAngus
2	7571508	NA	NA	0.985	7.81988e-08	0.0262655	temp_envgwas	RedAngus
2	16014918	NA	NA	0.906	5.15191e-06	0.252777	temp_envgwas	RedAngus
2	16031785	NA	NA	0.784	7.78834e-06	0.261595	temp_envgwas	RedAngus
24	8265472	CCDC102B	0	0.375	5.6695e-06	0.252777	temp_envgwas	RedAngus
26	27459349	NA	NA	0.981	6.15339e-06	0.252777	temp_envgwas	RedAngus
26	27469497	NA	NA	0.981	3.52808e-06	0.215719	temp_envgwas	RedAngus
26	34432722	LOC112444484	9248	0.936	5.75667e-06	0.252777	temp_envgwas	RedAngus
26	34432722	LOC112444484	9248	0.936	5.75667e-06	0.252777	temp_envgwas	RedAngus
26	34432722	LOC112444484	9248	0.936	5.75667e-06	0.252777	temp_envgwas	RedAngus
28	28963510	PLA2G12B	446	0.578	1.82534e-06	0.204373	temp_envgwas	RedAngus
28	28963510	PLA2G12B	446	0.578	1.82534e-06	0.204373	temp_envgwas	RedAngus
28	28965081	PLA2G12B	2017	0.578	1.82541e-06	0.204373	temp_envgwas	RedAngus
28	28965081	PLA2G12B	2017	0.578	1.82541e-06	0.204373	temp_envgwas	RedAngus
28	28979090	NA	NA	0.578	1.11745e-06	0.204373	temp_envgwas	RedAngus
3	77978869	IL12RB2	0	0.076	6.39692e-06	0.252777	temp_envgwas	RedAngus
4	32945494	ABCB1	0	0.986	3.28845e-08	0.0220905	temp_envgwas	RedAngus
4	32945494	ABCB1	0	0.986	3.28845e-08	0.0220905	temp_envgwas	RedAngus
4	32964897	ABCB1	0	0.987	1.6076e-06	0.204373	temp_envgwas	RedAngus
4	32964897	ABCB1	0	0.987	1.6076e-06	0.204373	temp_envgwas	RedAngus
4	32989589	ABCB1	6931	0.013	3.9402e-06	0.220573	temp_envgwas	RedAngus
4	32990393	ABCB1	7735	0.013	3.19437e-06	0.215719	temp_envgwas	RedAngus
4	32991856	ABCB1	9198	0.013	3.19391e-06	0.215719	temp_envgwas	RedAngus
8	63344580	TBC1D2	0	0.022	3.41948e-06	0.215719	temp_envgwas	RedAngus
9	53477755	NA	NA	0.6	8.36441e-06	0.26287	temp_envgwas	RedAngus
10	69597891	NA	NA	0.937	8.59275e-06	0.358415	precip_envgwas	RedAngus
10	69613569	EXOC5	0	0.948	9.07026e-06	0.358415	precip_envgwas	RedAngus
12	61553757	NA	NA	0.338	1.81745e-06	0.152612	precip_envgwas	RedAngus
12	61558646	NA	NA	0.339	4.73804e-06	0.244834	precip_envgwas	RedAngus
18	56474140	MYH14	0	0.453	6.02334e-06	0.26975	precip_envgwas	RedAngus
22	4804515	NA	NA	0.693	9.42871e-07	0.0904836	precip_envgwas	RedAngus
22	4811390	NA	NA	0.683	5.36929e-07	0.0731181	precip_envgwas	RedAngus
22	4812728	NA	NA	0.695	8.85107e-08	0.0198194	precip_envgwas	RedAngus
22	4815225	NA	NA	0.693	5.33043e-08	0.0179039	precip_envgwas	RedAngus
24	38281315	NA	NA	0.021	5.18098e-06	0.248599	precip_envgwas	RedAngus
3	82636238	NA	NA	0.989	2.22362e-06	0.165972	precip_envgwas	RedAngus
6	95936205	PRKG2	0	0.985	5.44226e-07	0.0731181	precip_envgwas	RedAngus
6	95936205	PRKG2	0	0.985	5.44226e-07	0.0731181	precip_envgwas	RedAngus
6	95979420	PRKG2	0	0.985	3.44558e-06	0.210419	precip_envgwas	RedAngus
6	96001350	PRKG2	0	0.985	4.15542e-06	0.232621	precip_envgwas	RedAngus
6	96001350	LOC112447106	2621	0.985	4.15542e-06	0.232621	precip_envgwas	RedAngus
7	106527874	EFNA5	0	0.827	4.39938e-08	0.0179039	precip_envgwas	RedAngus
7	106527874	EFNA5	0	0.827	4.39938e-08	0.0179039	precip_envgwas	RedAngus
7	106527874	EFNA5	0	0.827	4.39938e-08	0.0179039	precip_envgwas	RedAngus
7	106533731	EFNA5	0	0.825	8.85694e-07	0.0904836	precip_envgwas	RedAngus
7	106535146	EFNA5	0	0.828	3.24463e-06	0.210419	precip_envgwas	RedAngus
15	2224779	GRIA4	0	0.466	9.93164e-06	0.384865	elev_envgwas	RedAngus
15	2224779	GRIA4	0	0.466	9.93164e-06	0.384865	elev_envgwas	RedAngus
15	2232970	GRIA4	0	0.466	8.67957e-06	0.384865	elev_envgwas	RedAngus
15	2232970	GRIA4	0	0.466	8.67957e-06	0.384865	elev_envgwas	RedAngus
24	60895861	ZCCHC2	7577	0.951	4.64007e-06	0.384865	elev_envgwas	RedAngus
24	60906949	ZCCHC2	0	0.951	9.90114e-06	0.384865	elev_envgwas	RedAngus
24	60927525	ZCCHC2	0	0.951	4.34455e-06	0.384865	elev_envgwas	RedAngus
24	60930747	ZCCHC2	0	0.951	6.97633e-06	0.384865	elev_envgwas	RedAngus
28	28979090	NA	NA	0.578	7.0354e-06	0.384865	elev_envgwas	RedAngus
7	25610037	FBN2	0	0.712	8.2397e-06	0.384865	elev_envgwas	RedAngus
7	25611977	FBN2	0	0.71	4.78925e-06	0.384865	elev_envgwas	RedAngus
7	25617344	FBN2	0	0.712	4.79236e-06	0.384865	elev_envgwas	RedAngus
1	26599907	ROBO1	0	0.042	3.71075e-06	0.0754226	mv_envGWAS	Simmental
1	26621249	ROBO1	0	0.957	3.53282e-06	0.073918	mv_envGWAS	Simmental
1	27106390	ROBO1	0	0.977	9.19432e-06	0.163518	mv_envGWAS	Simmental
1	134777473	CEP63	0	0.957	7.0137e-07	0.0191903	mv_envGWAS	Simmental
3	2966062	NA	NA	0.014	5.80455e-07	0.0172054	mv_envGWAS	Simmental
8	64286414	NA	NA	0.987	2.78641e-06	0.066074	mv_envGWAS	Simmental
10	16361472	NA	NA	0.047	2.98304e-06	0.0663157	mv_envGWAS	Simmental
10	16365240	NA	NA	0.047	2.94662e-06	0.0663157	mv_envGWAS	Simmental
10	16366200	NA	NA	0.047	2.54379e-06	0.0624009	mv_envGWAS	Simmental
17	51685973	NA	NA	0.988	7.45628e-06	0.139587	mv_envGWAS	Simmental
20	54365387	NA	NA	0.945	3.36905e-06	0.0726275	mv_envGWAS	Simmental
20	54537704	NA	NA	0.876	8.76525e-06	0.159885	mv_envGWAS	Simmental
23	1708914	NA	NA	0.479	6.62812e-09	0.000277363	mv_envGWAS	Simmental
23	1712734	NA	NA	0.478	1.1065e-08	0.000414292	mv_envGWAS	Simmental
23	1714636	NA	NA	0.478	8.83553e-09	0.000349195	mv_envGWAS	Simmental
23	1741368	NA	NA	0.456	8.88953e-11	4.52786e-06	mv_envGWAS	Simmental
23	1742961	NA	NA	0.458	5.25859e-11	4.52786e-06	mv_envGWAS	Simmental
23	1744435	NA	NA	0.456	8.91074e-11	4.52786e-06	mv_envGWAS	Simmental
23	1745568	NA	NA	0.459	1.62213e-10	7.58081e-06	mv_envGWAS	Simmental
23	1747454	NA	NA	0.459	1.70502e-10	7.58081e-06	mv_envGWAS	Simmental
23	1750999	NA	NA	0.456	8.62634e-11	4.52786e-06	mv_envGWAS	Simmental
23	1753411	NA	NA	0.456	8.62634e-11	4.52786e-06	mv_envGWAS	Simmental
23	1755721	NA	NA	0.454	8.75725e-11	4.52786e-06	mv_envGWAS	Simmental
23	1760296	NA	NA	0.464	6.78321e-11	4.52786e-06	mv_envGWAS	Simmental
23	1762985	NA	NA	0.452	2.38389e-12	2.82654e-07	mv_envGWAS	Simmental
23	1764305	NA	NA	0.452	2.38396e-12	2.82654e-07	mv_envGWAS	Simmental
23	1765645	NA	NA	0.447	5.68447e-12	5.77695e-07	mv_envGWAS	Simmental
23	1768070	NA	NA	0.442	1.92182e-13	6.83582e-08	mv_envGWAS	Simmental
23	1773893	NA	NA	0.443	1.68806e-12	2.82654e-07	mv_envGWAS	Simmental
23	1780836	NA	NA	0.443	9.12592e-13	2.16403e-07	mv_envGWAS	Simmental
26	34125126	NRAP	0	0.077	4.8447e-06	0.0957352	mv_envGWAS	Simmental
28	619600	NA	NA	0.77	6.40411e-08	0.00227791	mv_envGWAS	Simmental
28	622627	NA	NA	0.768	5.35958e-07	0.0165772	mv_envGWAS	Simmental
28	623597	NA	NA	0.768	5.35958e-07	0.0165772	mv_envGWAS	Simmental
28	627488	NA	NA	0.768	6.23339e-07	0.0177375	mv_envGWAS	Simmental
28	640998	NA	NA	0.707	2.77801e-15	1.97624e-09	mv_envGWAS	Simmental
28	644377	NA	NA	0.771	1.27788e-06	0.0336693	mv_envGWAS	Simmental
28	646549	NA	NA	0.78	5.86112e-06	0.11269	mv_envGWAS	Simmental
29	36766544	NA	NA	0.677	2.41297e-07	0.00817408	mv_envGWAS	Simmental
29	36775708	NA	NA	0.711	2.43568e-06	0.0618827	mv_envGWAS	Simmental
1	108696486	LOC101901911	0	0.958	9.96228e-06	0.1793	zones_envGWAS	Simmental
1	108696486	MFSD1	9606	0.958	9.96228e-06	0.1793	zones_envGWAS	Simmental
1	108696486	LOC101901911	0	0.958	9.96228e-06	0.1793	zones_envGWAS	Simmental
1	108696486	MFSD1	9606	0.958	9.96228e-06	0.1793	zones_envGWAS	Simmental
1	150101992	NA	NA	0.227	5.91251e-06	0.147786	zones_envGWAS	Simmental
5	45876719	NA	NA	0.957	6.56094e-06	0.147786	zones_envGWAS	Simmental
5	45880562	NA	NA	0.957	6.94994e-06	0.147786	zones_envGWAS	Simmental
5	45970282	LOC112446698	0	0.96	3.70402e-06	0.114565	zones_envGWAS	Simmental
5	46009697	NA	NA	0.96	2.01686e-06	0.0735309	zones_envGWAS	Simmental
6	101370063	MAPK10	0	0.927	3.1245e-06	0.105845	zones_envGWAS	Simmental
6	101370063	MAPK10	0	0.927	3.1245e-06	0.105845	zones_envGWAS	Simmental
6	109844746	NA	NA	0.963	4.75618e-06	0.140979	zones_envGWAS	Simmental
7	88567982	NA	NA	0.455	7.98869e-06	0.157863	zones_envGWAS	Simmental
7	88672715	NA	NA	0.55	3.57591e-06	0.114565	zones_envGWAS	Simmental
9	71693768	EYA4	0	0.097	5.54481e-06	0.147786	zones_envGWAS	Simmental
9	71693768	EYA4	0	0.097	5.54481e-06	0.147786	zones_envGWAS	Simmental
15	14969353	NA	NA	0.289	9.31783e-06	0.179151	zones_envGWAS	Simmental
23	1708914	NA	NA	0.479	1.03165e-11	4.5869e-07	zones_envGWAS	Simmental
23	1712734	NA	NA	0.478	1.41204e-11	5.58063e-07	zones_envGWAS	Simmental
23	1714636	NA	NA	0.478	1.25327e-11	5.24448e-07	zones_envGWAS	Simmental
23	1741368	NA	NA	0.456	1.39399e-14	9.91671e-10	zones_envGWAS	Simmental
23	1742961	NA	NA	0.458	1.1122e-14	9.91671e-10	zones_envGWAS	Simmental
23	1744435	NA	NA	0.456	1.8065e-14	1.10313e-09	zones_envGWAS	Simmental
23	1745568	NA	NA	0.459	2.63004e-14	1.39654e-09	zones_envGWAS	Simmental
23	1747454	NA	NA	0.459	2.74837e-14	1.39654e-09	zones_envGWAS	Simmental
23	1750999	NA	NA	0.456	1.33211e-14	9.91671e-10	zones_envGWAS	Simmental
23	1753411	NA	NA	0.456	1.33211e-14	9.91671e-10	zones_envGWAS	Simmental
23	1755721	NA	NA	0.454	1.8608e-14	1.10313e-09	zones_envGWAS	Simmental
23	1760296	NA	NA	0.464	6.82782e-14	3.23815e-09	zones_envGWAS	Simmental
23	1762985	NA	NA	0.452	2.50707e-16	3.567e-11	zones_envGWAS	Simmental
23	1764305	NA	NA	0.452	2.50664e-16	3.567e-11	zones_envGWAS	Simmental
23	1765645	NA	NA	0.447	8.93279e-16	1.05912e-10	zones_envGWAS	Simmental
23	1768070	NA	NA	0.442	4.42846e-18	3.15036e-12	zones_envGWAS	Simmental
23	1773893	NA	NA	0.443	4.20948e-17	9.98192e-12	zones_envGWAS	Simmental
23	1780836	NA	NA	0.443	1.42034e-17	5.05207e-12	zones_envGWAS	Simmental
23	1798773	NA	NA	0.173	7.16475e-06	0.147786	zones_envGWAS	Simmental
23	1805355	NA	NA	0.173	7.16337e-06	0.147786	zones_envGWAS	Simmental
23	1806494	NA	NA	0.173	7.16337e-06	0.147786	zones_envGWAS	Simmental
23	1812644	NA	NA	0.178	7.27099e-06	0.147786	zones_envGWAS	Simmental
23	1815740	NA	NA	0.176	5.6301e-06	0.147786	zones_envGWAS	Simmental
23	1818403	NA	NA	0.178	7.19707e-06	0.147786	zones_envGWAS	Simmental
23	1820986	NA	NA	0.175	5.67282e-06	0.147786	zones_envGWAS	Simmental
28	640998	NA	NA	0.707	9.62041e-06	0.1793	zones_envGWAS	Simmental
29	36766544	NA	NA	0.677	2.06725e-06	0.0735309	zones_envGWAS	Simmental
2	6513286	PMS1	0	0.029	1.83383e-06	0.081711	zone1_envgwas	Simmental
2	7198568	COL5A2	0	0.012	8.47079e-06	0.169192	zone1_envgwas	Simmental
4	4769715	COBL	0	0.76	3.5857e-06	0.10928	zone1_envgwas	Simmental
5	114533752	SULT4A1	0	0.632	2.19239e-06	0.081711	zone1_envgwas	Simmental
6	101370063	MAPK10	0	0.93	1.79336e-06	0.081711	zone1_envgwas	Simmental
6	101370063	MAPK10	0	0.93	1.79336e-06	0.081711	zone1_envgwas	Simmental
7	3530636	ZNF93	0	0.944	1.69213e-06	0.081711	zone1_envgwas	Simmental
7	11616864	PRKACA	6547	0.985	9.98925e-06	0.173789	zone1_envgwas	Simmental
7	11616864	SAMD1	2785	0.985	9.98925e-06	0.173789	zone1_envgwas	Simmental
7	11616864	C7H19orf67	0	0.985	9.98925e-06	0.173789	zone1_envgwas	Simmental
7	11616864	MISP3	6647	0.985	9.98925e-06	0.173789	zone1_envgwas	Simmental
7	11636279	MISP3	9111	0.985	8.38365e-06	0.169192	zone1_envgwas	Simmental
7	11636279	PALM3	0	0.985	8.38365e-06	0.169192	zone1_envgwas	Simmental
7	11636279	IL27RA	4887	0.985	8.38365e-06	0.169192	zone1_envgwas	Simmental
7	67857576	SGCD	0	0.681	6.1964e-06	0.141545	zone1_envgwas	Simmental
7	72141692	NA	NA	0.976	5.45138e-07	0.0804054	zone1_envgwas	Simmental
8	62192021	NA	NA	0.396	3.9333e-06	0.10928	zone1_envgwas	Simmental
8	62196382	NA	NA	0.397	2.92905e-06	0.103708	zone1_envgwas	Simmental
12	23477537	NA	NA	0.989	1.00425e-08	0.00711146	zone1_envgwas	Simmental
15	14141812	MAML2	0	0.224	2.13965e-06	0.081711	zone1_envgwas	Simmental
15	76924572	C15H11orf49	0	0.016	4.01233e-06	0.10928	zone1_envgwas	Simmental
16	2765152	NFASC	0	0.017	9.59208e-07	0.081711	zone1_envgwas	Simmental
16	2765152	LOC104974360	5898	0.017	9.59208e-07	0.081711	zone1_envgwas	Simmental
16	21276555	SPATA17	0	0.952	1.43034e-06	0.081711	zone1_envgwas	Simmental
16	21357048	SPATA17	0	0.965	3.14409e-06	0.106021	zone1_envgwas	Simmental
16	21357106	SPATA17	0	0.962	3.34345e-06	0.107619	zone1_envgwas	Simmental
16	21363188	SPATA17	0	0.943	5.16374e-06	0.121887	zone1_envgwas	Simmental
19	5315786	STXBP4	0	0.976	5.85143e-07	0.0804054	zone1_envgwas	Simmental
19	6110043	LOC513767	0	0.989	4.95716e-06	0.121887	zone1_envgwas	Simmental
19	15376060	NA	NA	0.017	7.1078e-06	0.152524	zone1_envgwas	Simmental
19	35984650	LINC00483	0	0.989	4.91808e-06	0.121887	zone1_envgwas	Simmental
19	35984650	LUC7L3	8520	0.989	4.91808e-06	0.121887	zone1_envgwas	Simmental
19	36480924	COL1A1	5277	0.984	6.46257e-06	0.143012	zone1_envgwas	Simmental
19	36480924	LOC112442649	0	0.984	6.46257e-06	0.143012	zone1_envgwas	Simmental
19	36480924	SGCA	2017	0.984	6.46257e-06	0.143012	zone1_envgwas	Simmental
19	36480924	HILS1	5177	0.984	6.46257e-06	0.143012	zone1_envgwas	Simmental
19	47351858	NA	NA	0.982	6.81272e-07	0.0804054	zone1_envgwas	Simmental
20	5394618	NA	NA	0.977	3.88239e-06	0.10928	zone1_envgwas	Simmental
21	49901858	NA	NA	0.127	1.94672e-06	0.081711	zone1_envgwas	Simmental
21	49905596	NA	NA	0.872	3.86226e-07	0.0804054	zone1_envgwas	Simmental
23	1741368	NA	NA	0.457	9.4083e-06	0.170829	zone1_envgwas	Simmental
23	1742961	NA	NA	0.459	8.60135e-06	0.169192	zone1_envgwas	Simmental
23	1750999	NA	NA	0.457	9.34386e-06	0.170829	zone1_envgwas	Simmental
23	1753411	NA	NA	0.457	9.34386e-06	0.170829	zone1_envgwas	Simmental
23	1762985	NA	NA	0.453	1.77139e-06	0.081711	zone1_envgwas	Simmental
23	1764305	NA	NA	0.453	1.77174e-06	0.081711	zone1_envgwas	Simmental
23	1765645	NA	NA	0.448	2.0983e-06	0.081711	zone1_envgwas	Simmental
23	1768070	NA	NA	0.443	5.51975e-07	0.0804054	zone1_envgwas	Simmental
23	1773893	NA	NA	0.444	9.6103e-07	0.081711	zone1_envgwas	Simmental
23	1780836	NA	NA	0.444	1.2962e-06	0.081711	zone1_envgwas	Simmental
26	41319068	NA	NA	0.863	5.03675e-06	0.121887	zone1_envgwas	Simmental
2	132402526	NA	NA	0.96	4.05307e-06	0.412409	zone2_envgwas	Simmental
8	20739963	NA	NA	0.974	8.32172e-06	0.420922	zone2_envgwas	Simmental
12	9984999	NA	NA	0.866	6.21896e-06	0.412409	zone2_envgwas	Simmental
12	9987927	NA	NA	0.866	6.40626e-06	0.412409	zone2_envgwas	Simmental
15	14969353	NA	NA	0.292	3.15437e-06	0.412409	zone2_envgwas	Simmental
15	64905726	ABTB2	0	0.988	8.12872e-06	0.420922	zone2_envgwas	Simmental
17	50601916	TMEM132B	0	0.62	1.41218e-06	0.333338	zone2_envgwas	Simmental
17	51685973	NA	NA	0.99	4.45179e-08	0.0315247	zone2_envgwas	Simmental
17	51689778	NA	NA	0.99	1.0114e-07	0.0358103	zone2_envgwas	Simmental
28	30264690	ADK	0	0.977	4.13328e-06	0.412409	zone2_envgwas	Simmental
28	30277904	ADK	0	0.977	7.5503e-06	0.420922	zone2_envgwas	Simmental
28	30279290	ADK	0	0.977	5.59124e-06	0.412409	zone2_envgwas	Simmental
28	30288046	ADK	0	0.976	5.97873e-06	0.412409	zone2_envgwas	Simmental
28	30297334	ADK	0	0.976	5.99897e-06	0.412409	zone2_envgwas	Simmental
2	107991225	NA	NA	0.341	9.87548e-06	0.515895	zone3_envgwas	Simmental
2	107994790	NA	NA	0.341	6.89702e-06	0.515895	zone3_envgwas	Simmental
5	118992631	NA	NA	0.287	9.15014e-06	0.515895	zone3_envgwas	Simmental
8	94789147	NA	NA	0.96	8.15422e-06	0.515895	zone3_envgwas	Simmental
8	94892695	NA	NA	0.957	2.42879e-06	0.515895	zone3_envgwas	Simmental
8	94907299	NA	NA	0.956	3.47117e-06	0.515895	zone3_envgwas	Simmental
8	94912728	NA	NA	0.956	3.47469e-06	0.515895	zone3_envgwas	Simmental
12	10313491	NA	NA	0.076	7.38297e-06	0.515895	zone3_envgwas	Simmental
12	10319072	NA	NA	0.078	8.14255e-06	0.515895	zone3_envgwas	Simmental
12	10325004	NA	NA	0.923	1.08259e-06	0.515895	zone3_envgwas	Simmental
17	63115934	SPPL3	0	0.054	8.59676e-06	0.515895	zone3_envgwas	Simmental
24	38344873	NA	NA	0.98	6.53732e-06	0.515895	zone3_envgwas	Simmental
1	2743449	C1H21orf62	5719	0.036	1.1133e-07	0.0112624	zone5_envgwas	Simmental
1	3648418	NA	NA	0.987	7.63403e-08	0.00900987	zone5_envgwas	Simmental
1	134654015	NA	NA	0.946	2.61282e-06	0.0711626	zone5_envgwas	Simmental
2	17761434	SESTD1	0	0.985	2.05805e-06	0.0607241	zone5_envgwas	Simmental
3	3113582	LOC101907516	7778	0.988	1.12475e-11	7.96472e-06	zone5_envgwas	Simmental
3	3113582	TMCO1	0	0.988	1.12475e-11	7.96472e-06	zone5_envgwas	Simmental
3	76728945	NA	NA	0.988	5.5803e-07	0.030397	zone5_envgwas	Simmental
3	107032972	TRNAA-UGC	6901	0.309	7.71008e-07	0.0389984	zone5_envgwas	Simmental
3	107041863	TRNAA-UGC	1919	0.125	4.41931e-07	0.0284497	zone5_envgwas	Simmental
3	107041863	RHBDL2	5047	0.125	4.41931e-07	0.0284497	zone5_envgwas	Simmental
3	113609457	TRPM8	0	0.076	3.1259e-06	0.0793867	zone5_envgwas	Simmental
3	113620603	TRPM8	0	0.923	9.26333e-06	0.145286	zone5_envgwas	Simmental
3	113624651	TRPM8	0	0.923	9.26333e-06	0.145286	zone5_envgwas	Simmental
3	113630887	TRPM8	0	0.923	8.09753e-06	0.143354	zone5_envgwas	Simmental
3	113631872	TRPM8	0	0.923	9.26333e-06	0.145286	zone5_envgwas	Simmental
3	113640947	TRPM8	0	0.923	8.09738e-06	0.143354	zone5_envgwas	Simmental
5	30489226	C1QL4	160	0.988	3.59392e-06	0.087758	zone5_envgwas	Simmental
5	30489226	TROAP	0	0.988	3.59392e-06	0.087758	zone5_envgwas	Simmental
5	33712538	LOC112446686	0	0.979	7.39894e-06	0.13788	zone5_envgwas	Simmental
7	11890936	MRI1	5469	0.99	3.82633e-07	0.0282559	zone5_envgwas	Simmental
7	11890936	CCDC130	0	0.99	3.82633e-07	0.0282559	zone5_envgwas	Simmental
8	7813244	BLK	9063	0.98	9.90202e-06	0.145286	zone5_envgwas	Simmental
8	79288681	GOLM1	0	0.973	1.58504e-06	0.0571688	zone5_envgwas	Simmental
8	79316044	GOLM1	0	0.981	1.05333e-08	0.00248634	zone5_envgwas	Simmental
8	79319162	GOLM1	0	0.982	2.83549e-09	0.00100395	zone5_envgwas	Simmental
8	79323335	GOLM1	1908	0.981	3.40086e-08	0.00481654	zone5_envgwas	Simmental
8	79330181	GOLM1	8754	0.985	2.42617e-06	0.0687222	zone5_envgwas	Simmental
9	12492323	KCNQ5	0	0.397	1.61463e-06	0.0571688	zone5_envgwas	Simmental
9	12493088	KCNQ5	0	0.396	5.67336e-06	0.114786	zone5_envgwas	Simmental
10	62475928	LOC101902090	5750	0.535	1.4365e-06	0.0565131	zone5_envgwas	Simmental
10	83819262	RGS6	0	0.424	4.07335e-06	0.0901249	zone5_envgwas	Simmental
11	8180872	NA	NA	0.983	3.98743e-07	0.0282559	zone5_envgwas	Simmental
11	8181777	NA	NA	0.983	3.99019e-07	0.0282559	zone5_envgwas	Simmental
11	8182587	NA	NA	0.983	1.76817e-06	0.0596239	zone5_envgwas	Simmental
15	50682297	OR52B4	0	0.982	1.3953e-06	0.0565131	zone5_envgwas	Simmental
15	50682341	OR52B4	0	0.937	3.13899e-06	0.0793867	zone5_envgwas	Simmental
16	19062054	USH2A	0	0.031	2.48933e-08	0.00440696	zone5_envgwas	Simmental
17	6367102	FAM160A1	0	0.692	5.13962e-06	0.107045	zone5_envgwas	Simmental
19	32213973	NA	NA	0.663	4.19994e-06	0.0901249	zone5_envgwas	Simmental
19	33554327	SPECC1	0	0.943	5.1319e-07	0.030284	zone5_envgwas	Simmental
19	46023103	KANSL1	0	0.956	8.65162e-07	0.0408434	zone5_envgwas	Simmental
19	46040145	KANSL1	0	0.955	9.6236e-07	0.0425926	zone5_envgwas	Simmental
19	49194614	NOL11	0	0.989	6.61169e-06	0.12654	zone5_envgwas	Simmental
19	49194614	TRNAS-AGA	884	0.989	6.61169e-06	0.12654	zone5_envgwas	Simmental
21	47103693	SLC25A21	0	0.943	1.92419e-06	0.0607241	zone5_envgwas	Simmental
21	47113157	SLC25A21	0	0.058	9.93674e-06	0.145286	zone5_envgwas	Simmental
22	26079188	CHL1	0	0.68	9.62301e-06	0.145286	zone5_envgwas	Simmental
22	37148877	PRICKLE2	7025	0.925	6.14104e-06	0.120797	zone5_envgwas	Simmental
24	61624788	KDSR	0	0.976	2.01866e-06	0.0607241	zone5_envgwas	Simmental
24	61754443	SERPINB5	0	0.974	4.09817e-06	0.0901249	zone5_envgwas	Simmental
24	61755664	SERPINB5	0	0.975	8.92877e-06	0.145286	zone5_envgwas	Simmental
24	61756563	SERPINB5	385	0.976	3.92525e-06	0.0901249	zone5_envgwas	Simmental
27	5122244	NA	NA	0.026	9.04871e-06	0.145286	zone5_envgwas	Simmental
5	88395883	ABCC9	0	0.984	6.1443e-06	0.138171	zone7_envgwas	Simmental
7	50930	NA	NA	0.861	2.03555e-06	0.0514801	zone7_envgwas	Simmental
7	101702384	NA	NA	0.044	2.89454e-06	0.0706802	zone7_envgwas	Simmental
17	59661202	LOC112442045	0	0.987	3.04866e-06	0.0719621	zone7_envgwas	Simmental
17	69595608	TCN2	0	0.673	7.08176e-06	0.147495	zone7_envgwas	Simmental
17	69595608	SLC35E4	5728	0.673	7.08176e-06	0.147495	zone7_envgwas	Simmental
20	54537704	NA	NA	0.875	6.24383e-06	0.138171	zone7_envgwas	Simmental
23	1708914	NA	NA	0.479	1.85176e-11	7.99803e-07	zone7_envgwas	Simmental
23	1712734	NA	NA	0.479	2.03301e-11	7.99803e-07	zone7_envgwas	Simmental
23	1714636	NA	NA	0.479	1.95212e-11	7.99803e-07	zone7_envgwas	Simmental
23	1726226	NA	NA	0.192	1.50885e-06	0.0395729	zone7_envgwas	Simmental
23	1741368	NA	NA	0.457	1.27152e-13	7.50339e-09	zone7_envgwas	Simmental
23	1742961	NA	NA	0.459	9.30929e-14	7.50339e-09	zone7_envgwas	Simmental
23	1744435	NA	NA	0.458	1.25736e-13	7.50339e-09	zone7_envgwas	Simmental
23	1745568	NA	NA	0.46	1.90673e-13	1.03863e-08	zone7_envgwas	Simmental
23	1747454	NA	NA	0.459	2.80994e-13	1.4213e-08	zone7_envgwas	Simmental
23	1750999	NA	NA	0.457	1.20459e-13	7.50339e-09	zone7_envgwas	Simmental
23	1753411	NA	NA	0.457	1.20459e-13	7.50339e-09	zone7_envgwas	Simmental
23	1755721	NA	NA	0.455	9.77392e-14	7.50339e-09	zone7_envgwas	Simmental
23	1760296	NA	NA	0.463	3.61749e-13	1.70778e-08	zone7_envgwas	Simmental
23	1762985	NA	NA	0.453	6.97886e-15	9.69252e-10	zone7_envgwas	Simmental
23	1764305	NA	NA	0.453	6.97545e-15	9.69252e-10	zone7_envgwas	Simmental
23	1765645	NA	NA	0.448	8.21243e-15	9.69252e-10	zone7_envgwas	Simmental
23	1768070	NA	NA	0.443	1.27905e-16	9.05742e-11	zone7_envgwas	Simmental
23	1773893	NA	NA	0.444	3.09818e-15	7.3131e-10	zone7_envgwas	Simmental
23	1780836	NA	NA	0.444	7.82912e-16	2.77204e-10	zone7_envgwas	Simmental
23	1798773	NA	NA	0.172	1.44224e-07	0.0040852	zone7_envgwas	Simmental
23	1805355	NA	NA	0.172	1.4421e-07	0.0040852	zone7_envgwas	Simmental
23	1806494	NA	NA	0.172	1.4421e-07	0.0040852	zone7_envgwas	Simmental
23	1807443	NA	NA	0.172	2.65609e-07	0.00723411	zone7_envgwas	Simmental
23	1812644	NA	NA	0.175	1.08256e-07	0.00348455	zone7_envgwas	Simmental
23	1815740	NA	NA	0.173	7.97393e-08	0.00286249	zone7_envgwas	Simmental
23	1818403	NA	NA	0.175	1.08256e-07	0.00348455	zone7_envgwas	Simmental
23	1820986	NA	NA	0.173	8.08458e-08	0.00286249	zone7_envgwas	Simmental
24	2808389	NA	NA	0.197	7.03978e-06	0.147495	zone7_envgwas	Simmental
24	2810122	NA	NA	0.198	7.86057e-06	0.159038	zone7_envgwas	Simmental
24	2871892	NA	NA	0.176	8.89377e-06	0.174944	zone7_envgwas	Simmental
1	108696486	LOC101901911	0	0.958	2.02743e-06	0.317591	zone8_envgwas	Simmental
1	108696486	MFSD1	9606	0.958	2.02743e-06	0.317591	zone8_envgwas	Simmental
1	108696486	LOC101901911	0	0.958	2.02743e-06	0.317591	zone8_envgwas	Simmental
1	108696486	MFSD1	9606	0.958	2.02743e-06	0.317591	zone8_envgwas	Simmental
1	108738525	MFSD1	5961	0.93	3.72283e-06	0.317591	zone8_envgwas	Simmental
1	150086276	NA	NA	0.232	2.00001e-06	0.317591	zone8_envgwas	Simmental
1	150101992	NA	NA	0.224	4.88047e-07	0.317591	zone8_envgwas	Simmental
1	150106142	NA	NA	0.26	4.72545e-06	0.317591	zone8_envgwas	Simmental
1	156163520	NA	NA	0.096	4.85886e-06	0.317591	zone8_envgwas	Simmental
8	59158424	NA	NA	0.823	1.67171e-06	0.317591	zone8_envgwas	Simmental
9	7390932	ADGRB3	0	0.762	5.69234e-06	0.317591	zone8_envgwas	Simmental
9	102686071	SMOC2	0	0.118	5.50067e-06	0.317591	zone8_envgwas	Simmental
12	59138807	NA	NA	0.851	3.68398e-06	0.317591	zone8_envgwas	Simmental
12	59140340	NA	NA	0.851	5.56179e-06	0.317591	zone8_envgwas	Simmental
15	15389823	NA	NA	0.884	2.52396e-06	0.317591	zone8_envgwas	Simmental
15	56222004	NA	NA	0.676	9.22783e-06	0.435636	zone8_envgwas	Simmental
24	8997982	NA	NA	0.884	6.27884e-06	0.317591	zone8_envgwas	Simmental
26	45009117	LOC112444513	0	0.685	5.94099e-06	0.317591	zone8_envgwas	Simmental
5	82904754	INTS13	8669	0.065	9.79382e-06	0.563101	zone9_envgwas	Simmental
9	71693768	EYA4	0	0.097	2.99142e-06	0.529583	zone9_envgwas	Simmental
9	71693768	EYA4	0	0.097	2.99142e-06	0.529583	zone9_envgwas	Simmental
9	71749543	NA	NA	0.084	9.61882e-06	0.563101	zone9_envgwas	Simmental
9	71761625	NA	NA	0.085	5.2308e-06	0.563101	zone9_envgwas	Simmental
13	44934128	NA	NA	0.988	1.9219e-06	0.453654	zone9_envgwas	Simmental
18	35613966	NFATC3	2733	0.841	3.11711e-07	0.220733	zone9_envgwas	Simmental
18	35613966	ESRP2	0	0.841	3.11711e-07	0.220733	zone9_envgwas	Simmental
18	36361652	UTP4	0	0.836	5.72895e-06	0.563101	zone9_envgwas	Simmental
18	36430987	SNTB2	0	0.229	1.59508e-06	0.453654	zone9_envgwas	Simmental
18	36446433	SNTB2	0	0.837	4.65112e-06	0.563101	zone9_envgwas	Simmental
18	36446433	TRNAE-UUC	4745	0.837	4.65112e-06	0.563101	zone9_envgwas	Simmental
18	36446433	LOC112442296	2803	0.837	4.65112e-06	0.563101	zone9_envgwas	Simmental
20	27805443	NA	NA	0.913	9.22286e-06	0.563101	zone9_envgwas	Simmental
23	42082033	NA	NA	0.201	8.33797e-06	0.563101	zone9_envgwas	Simmental
26	2510947	NA	NA	0.863	8.99971e-06	0.563101	zone9_envgwas	Simmental
1	157964076	TRNAQ-UUG	8668	0.543	4.73902e-06	0.634188	temp_envgwas	Simmental
1	157964076	ZBED9	0	0.543	4.73902e-06	0.634188	temp_envgwas	Simmental
1	157964076	TRNAK-UUU	1108	0.543	4.73902e-06	0.634188	temp_envgwas	Simmental
9	16128232	NA	NA	0.81	7.82503e-06	0.634188	temp_envgwas	Simmental
11	76969435	NA	NA	0.462	1.23884e-06	0.634188	temp_envgwas	Simmental
13	82344338	NA	NA	0.141	7.28028e-06	0.634188	temp_envgwas	Simmental
14	80033421	NA	NA	0.059	6.24022e-06	0.634188	temp_envgwas	Simmental
20	49999798	NA	NA	0.899	9.16112e-06	0.634188	temp_envgwas	Simmental
20	54365387	NA	NA	0.945	6.05604e-06	0.634188	temp_envgwas	Simmental
1	9069741	NA	NA	0.744	9.92312e-06	0.300574	precip_envgwas	Simmental
11	743177	NA	NA	0.973	6.89412e-06	0.300574	precip_envgwas	Simmental
12	1272214	NA	NA	0.958	6.20627e-06	0.300574	precip_envgwas	Simmental
12	1273487	NA	NA	0.958	6.85629e-06	0.300574	precip_envgwas	Simmental
17	51837871	DNAH10	0	0.158	7.34683e-06	0.300574	precip_envgwas	Simmental
20	54365387	NA	NA	0.945	4.15568e-06	0.300574	precip_envgwas	Simmental
22	30485525	FOXP1	0	0.976	8.93843e-06	0.300574	precip_envgwas	Simmental
23	1708914	NA	NA	0.479	7.36861e-06	0.300574	precip_envgwas	Simmental
23	1714636	NA	NA	0.479	9.02971e-06	0.300574	precip_envgwas	Simmental
23	1742961	NA	NA	0.459	8.74893e-06	0.300574	precip_envgwas	Simmental
23	1745568	NA	NA	0.46	7.88466e-06	0.300574	precip_envgwas	Simmental
23	1747454	NA	NA	0.459	6.2964e-06	0.300574	precip_envgwas	Simmental
23	1760296	NA	NA	0.463	5.62431e-06	0.300574	precip_envgwas	Simmental
23	1762985	NA	NA	0.453	6.01401e-06	0.300574	precip_envgwas	Simmental
23	1764305	NA	NA	0.453	6.01483e-06	0.300574	precip_envgwas	Simmental
23	1765645	NA	NA	0.448	9.18062e-06	0.300574	precip_envgwas	Simmental
23	1768070	NA	NA	0.443	1.03645e-06	0.300574	precip_envgwas	Simmental
23	1773893	NA	NA	0.444	2.62407e-06	0.300574	precip_envgwas	Simmental
23	1780836	NA	NA	0.444	2.86903e-06	0.300574	precip_envgwas	Simmental
29	36766544	NA	NA	0.678	1.40256e-06	0.300574	precip_envgwas	Simmental
2	623181	OCA2	0	0.074	5.03976e-06	0.108146	elev_envgwas	Simmental
7	12219526	CACNA1A	0	0.091	6.00954e-06	0.125164	elev_envgwas	Simmental
7	101702384	NA	NA	0.044	1.23929e-06	0.0381559	elev_envgwas	Simmental
17	1193947	NA	NA	0.926	4.69986e-06	0.107359	elev_envgwas	Simmental
17	1197486	NA	NA	0.928	9.75599e-06	0.193728	elev_envgwas	Simmental
20	9909412	MCCC2	5330	0.21	3.09371e-06	0.0895072	elev_envgwas	Simmental
20	9913027	MCCC2	1715	0.211	3.41276e-06	0.0895072	elev_envgwas	Simmental
20	9914414	MCCC2	328	0.211	3.29047e-06	0.0895072	elev_envgwas	Simmental
20	9917251	MCCC2	0	0.211	3.4101e-06	0.0895072	elev_envgwas	Simmental
20	9925066	MCCC2	0	0.211	4.22176e-06	0.103089	elev_envgwas	Simmental
20	54365387	NA	NA	0.945	4.45276e-06	0.105105	elev_envgwas	Simmental
20	54537704	NA	NA	0.875	8.33796e-07	0.0268382	elev_envgwas	Simmental
23	1708914	NA	NA	0.479	6.30665e-10	2.79123e-05	elev_envgwas	Simmental
23	1712734	NA	NA	0.479	1.1406e-09	4.48723e-05	elev_envgwas	Simmental
23	1714636	NA	NA	0.479	8.92232e-10	3.71659e-05	elev_envgwas	Simmental
23	1741368	NA	NA	0.457	6.8165e-12	3.71308e-07	elev_envgwas	Simmental
23	1742961	NA	NA	0.459	3.8138e-12	3.71308e-07	elev_envgwas	Simmental
23	1744435	NA	NA	0.458	6.49081e-12	3.71308e-07	elev_envgwas	Simmental
23	1745568	NA	NA	0.46	1.15385e-11	5.66492e-07	elev_envgwas	Simmental
23	1747454	NA	NA	0.459	1.19997e-11	5.66492e-07	elev_envgwas	Simmental
23	1750999	NA	NA	0.457	6.62536e-12	3.71308e-07	elev_envgwas	Simmental
23	1753411	NA	NA	0.457	6.62536e-12	3.71308e-07	elev_envgwas	Simmental
23	1755721	NA	NA	0.455	6.45123e-12	3.71308e-07	elev_envgwas	Simmental
23	1760296	NA	NA	0.463	5.97297e-12	3.71308e-07	elev_envgwas	Simmental
23	1762985	NA	NA	0.453	1.97286e-13	2.79426e-08	elev_envgwas	Simmental
23	1764305	NA	NA	0.453	1.97297e-13	2.79426e-08	elev_envgwas	Simmental
23	1765645	NA	NA	0.448	3.99249e-13	4.71204e-08	elev_envgwas	Simmental
23	1768070	NA	NA	0.443	8.90609e-15	6.30671e-09	elev_envgwas	Simmental
23	1773893	NA	NA	0.444	1.00293e-13	2.36738e-08	elev_envgwas	Simmental
23	1780836	NA	NA	0.444	5.55264e-14	1.96601e-08	elev_envgwas	Simmental
28	619600	NA	NA	0.769	9.84868e-06	0.193728	elev_envgwas	Simmental
28	640998	NA	NA	0.704	4.40987e-09	0.000164357	elev_envgwas	Simmental
29	36730045	MIR584-7	5692	0.595	4.96203e-06	0.108146	elev_envgwas	Simmental
29	36766544	NA	NA	0.678	1.57361e-07	0.00557166	elev_envgwas	Simmental
29	36775708	NA	NA	0.712	2.99622e-07	0.0101035	elev_envgwas	Simmental
29	36809461	NA	NA	0.698	3.98563e-06	0.100799	elev_envgwas	Simmental
28	640998	NA	NA	0.361	3.67027e-11	2.53947e-05	allzones_envGWAS	Gelbvieh
28	43981582	PARG	0	0.01	7.50138e-11	2.53947e-05	allzones_envGWAS	Gelbvieh
23	1755721	NA	NA	0.492	1.68282e-10	2.47893e-05	bigzones_envGWAS	Gelbvieh
23	1744435	NA	NA	0.493	1.94527e-10	2.47893e-05	bigzones_envGWAS	Gelbvieh
28	640998	NA	NA	0.361	1.95176e-10	2.47893e-05	bigzones_envGWAS	Gelbvieh
23	1744435	NA	NA	0.493	2.05289e-10	2.53947e-05	allzones_envGWAS	Gelbvieh
23	1755721	NA	NA	0.492	2.34057e-10	2.53947e-05	allzones_envGWAS	Gelbvieh
23	1750999	NA	NA	0.493	2.40697e-10	2.47893e-05	bigzones_envGWAS	Gelbvieh
23	1753411	NA	NA	0.493	2.40697e-10	2.47893e-05	bigzones_envGWAS	Gelbvieh
23	1741368	NA	NA	0.493	2.41488e-10	2.47893e-05	bigzones_envGWAS	Gelbvieh
23	1764305	NA	NA	0.48	2.63734e-10	2.47893e-05	bigzones_envGWAS	Gelbvieh
23	1742961	NA	NA	0.493	2.83322e-10	2.47893e-05	bigzones_envGWAS	Gelbvieh
23	1750999	NA	NA	0.493	2.89138e-10	2.53947e-05	allzones_envGWAS	Gelbvieh
23	1753411	NA	NA	0.493	2.89138e-10	2.53947e-05	allzones_envGWAS	Gelbvieh
23	1741368	NA	NA	0.493	2.9013e-10	2.53947e-05	allzones_envGWAS	Gelbvieh
23	1762985	NA	NA	0.48	3.11749e-10	2.47893e-05	bigzones_envGWAS	Gelbvieh
23	1764305	NA	NA	0.48	3.23686e-10	2.53947e-05	allzones_envGWAS	Gelbvieh
23	1760296	NA	NA	0.5	3.32802e-10	2.53947e-05	allzones_envGWAS	Gelbvieh
23	1762985	NA	NA	0.48	3.71174e-10	2.53947e-05	allzones_envGWAS	Gelbvieh
23	1742961	NA	NA	0.493	3.90332e-10	2.53947e-05	allzones_envGWAS	Gelbvieh
23	1773893	NA	NA	0.482	3.91701e-10	2.80321e-05	bigzones_envGWAS	Gelbvieh
23	1768070	NA	NA	0.482	6.66331e-10	4.18548e-05	bigzones_envGWAS	Gelbvieh
23	1780836	NA	NA	0.48	7.0182e-10	4.18548e-05	bigzones_envGWAS	Gelbvieh
23	1773893	NA	NA	0.482	7.76129e-10	4.62864e-05	allzones_envGWAS	Gelbvieh
23	1760296	NA	NA	0.5	8.19461e-10	4.51113e-05	bigzones_envGWAS	Gelbvieh
23	1768070	NA	NA	0.482	8.51901e-10	4.68972e-05	allzones_envGWAS	Gelbvieh
23	1747454	NA	NA	0.495	1.3925e-09	6.65299e-05	allzones_envGWAS	Gelbvieh
23	1780836	NA	NA	0.48	1.47323e-09	6.65299e-05	allzones_envGWAS	Gelbvieh
29	11178226	DLG2	0	0.989	1.48743e-09	6.65299e-05	allzones_envGWAS	Gelbvieh
23	1747454	NA	NA	0.495	1.77182e-09	9.05716e-05	bigzones_envGWAS	Gelbvieh
23	1745568	NA	NA	0.494	2.35459e-09	9.91215e-05	allzones_envGWAS	Gelbvieh
28	640998	NA	NA	0.361	2.53168e-09	0.0018118	zone7_envgwas	Gelbvieh
29	11173800	DLG2	0	0.989	2.67601e-09	0.000106394	allzones_envGWAS	Gelbvieh
23	1745568	NA	NA	0.494	2.8306e-09	0.000135048	bigzones_envGWAS	Gelbvieh
23	1765645	NA	NA	0.474	3.6441e-09	0.000162994	bigzones_envGWAS	Gelbvieh
24	17823016	NA	NA	0.01	4.0935e-09	0.00292952	zone1_envgwas	Gelbvieh
23	1765645	NA	NA	0.474	4.91122e-09	0.000184985	allzones_envGWAS	Gelbvieh
2	116117760	SPHKAP	0	0.972	1.2473e-08	0.00892539	elev_envgwas	Gelbvieh
2	116117760	SPHKAP	0	0.972	1.2473e-08	0.00892539	elev_envgwas	Gelbvieh
2	116117760	SPHKAP	0	0.972	1.2473e-08	0.00892539	elev_envgwas	Gelbvieh
20	57495097	FBXL7	0	0.011	2.28851e-08	0.0163778	zone9_envgwas	Gelbvieh
20	57495097	FBXL7	0	0.011	2.28851e-08	0.0163778	zone9_envgwas	Gelbvieh
20	57495097	FBXL7	0	0.011	2.28851e-08	0.0163778	zone9_envgwas	Gelbvieh
23	1755721	NA	NA	0.492	2.4755e-08	0.00440796	zone7_envgwas	Gelbvieh
23	1744435	NA	NA	0.493	2.47693e-08	0.00440796	zone7_envgwas	Gelbvieh
23	1750999	NA	NA	0.493	3.68596e-08	0.00440796	zone7_envgwas	Gelbvieh
23	1753411	NA	NA	0.493	3.68596e-08	0.00440796	zone7_envgwas	Gelbvieh
23	1741368	NA	NA	0.493	3.69562e-08	0.00440796	zone7_envgwas	Gelbvieh
23	1742961	NA	NA	0.493	4.6639e-08	0.00476819	zone7_envgwas	Gelbvieh
6	96873958	RASGEF1B	0	0.988	6.48831e-08	0.0232169	zone1_envgwas	Gelbvieh
6	96873958	RASGEF1B	0	0.988	6.48831e-08	0.0232169	zone1_envgwas	Gelbvieh
6	96873958	RASGEF1B	0	0.988	6.48831e-08	0.0232169	zone1_envgwas	Gelbvieh
1	14004385	NA	NA	0.035	9.66278e-08	0.017259	zone9_envgwas	Gelbvieh
1	14013436	NA	NA	0.035	9.68015e-08	0.017259	zone9_envgwas	Gelbvieh
2	116117760	SPHKAP	0	0.972	9.72431e-08	0.0695849	mv_envGWAS	Gelbvieh
2	116117760	SPHKAP	0	0.972	9.72431e-08	0.0695849	mv_envGWAS	Gelbvieh
2	116117760	SPHKAP	0	0.972	9.72431e-08	0.0695849	mv_envGWAS	Gelbvieh
14	64892824	VPS13B	0	0.974	1.0373e-07	0.0103784	zone2_envgwas	Gelbvieh
4	12783286	ASB4	0	0.932	1.20311e-07	0.017259	zone9_envgwas	Gelbvieh
4	12783286	ASB4	0	0.932	1.20311e-07	0.017259	zone9_envgwas	Gelbvieh
4	12783286	ASB4	0	0.932	1.20311e-07	0.017259	zone9_envgwas	Gelbvieh
4	12787603	ASB4	0	0.932	1.20582e-07	0.017259	zone9_envgwas	Gelbvieh
4	12787603	ASB4	0	0.932	1.20582e-07	0.017259	zone9_envgwas	Gelbvieh
4	12787603	ASB4	0	0.932	1.20582e-07	0.017259	zone9_envgwas	Gelbvieh
14	64858795	VPS13B	0	0.974	1.60759e-07	0.0103784	zone2_envgwas	Gelbvieh
14	64861009	VPS13B	0	0.974	1.60791e-07	0.0103784	zone2_envgwas	Gelbvieh
14	64997082	VPS13B	0	0.974	1.71753e-07	0.0103784	zone2_envgwas	Gelbvieh
14	65001283	VPS13B	0	0.974	1.71827e-07	0.0103784	zone2_envgwas	Gelbvieh
1	13949510	NA	NA	0.035	1.72582e-07	0.018991	zone9_envgwas	Gelbvieh
23	1764305	NA	NA	0.48	1.75786e-07	0.0157252	zone7_envgwas	Gelbvieh
19	9134025	LOC788751	0	0.973	2.05838e-07	0.0103784	zone2_envgwas	Gelbvieh
23	1762985	NA	NA	0.48	2.0861e-07	0.016588	zone7_envgwas	Gelbvieh
4	12782642	ASB4	0	0.931	2.19425e-07	0.018991	zone9_envgwas	Gelbvieh
4	12782642	ASB4	0	0.931	2.19425e-07	0.018991	zone9_envgwas	Gelbvieh
4	12782642	ASB4	0	0.931	2.19425e-07	0.018991	zone9_envgwas	Gelbvieh
25	35414939	LOC101902066	4997	0.979	2.26894e-07	0.0103784	zone2_envgwas	Gelbvieh
25	35414939	IFT22	0	0.979	2.26894e-07	0.0103784	zone2_envgwas	Gelbvieh
14	64924198	VPS13B	0	0.974	2.27983e-07	0.0103784	zone2_envgwas	Gelbvieh
14	64932328	VPS13B	0	0.974	2.27983e-07	0.0103784	zone2_envgwas	Gelbvieh
14	64963625	VPS13B	0	0.974	2.27983e-07	0.0103784	zone2_envgwas	Gelbvieh
1	14022380	NA	NA	0.035	2.29842e-07	0.018991	zone9_envgwas	Gelbvieh
4	12790388	ASB4	0	0.931	2.40319e-07	0.018991	zone9_envgwas	Gelbvieh
4	12790388	ASB4	0	0.931	2.40319e-07	0.018991	zone9_envgwas	Gelbvieh
4	12790388	ASB4	0	0.931	2.40319e-07	0.018991	zone9_envgwas	Gelbvieh
14	64993822	VPS13B	0	0.974	2.62968e-07	0.0103784	zone2_envgwas	Gelbvieh
14	64934209	VPS13B	0	0.974	2.64144e-07	0.0103784	zone2_envgwas	Gelbvieh
14	64939802	VPS13B	0	0.974	2.64144e-07	0.0103784	zone2_envgwas	Gelbvieh
14	64950775	VPS13B	0	0.974	2.64144e-07	0.0103784	zone2_envgwas	Gelbvieh
14	64975362	VPS13B	0	0.974	2.64144e-07	0.0103784	zone2_envgwas	Gelbvieh
14	64984184	VPS13B	0	0.974	2.64144e-07	0.0103784	zone2_envgwas	Gelbvieh
4	12788122	ASB4	0	0.931	2.65367e-07	0.018991	zone9_envgwas	Gelbvieh
4	12788122	ASB4	0	0.931	2.65367e-07	0.018991	zone9_envgwas	Gelbvieh
4	12788122	ASB4	0	0.931	2.65367e-07	0.018991	zone9_envgwas	Gelbvieh
5	9302435	PPP1R12A	6619	0.986	2.67935e-07	0.0103784	zone2_envgwas	Gelbvieh
5	9302435	PPP1R12A	6619	0.986	2.67935e-07	0.0103784	zone2_envgwas	Gelbvieh
5	9286252	NA	NA	0.986	2.90889e-07	0.0103784	zone2_envgwas	Gelbvieh
14	64916309	VPS13B	0	0.974	3.05873e-07	0.0103784	zone2_envgwas	Gelbvieh
23	1747454	NA	NA	0.495	3.07019e-07	0.0201193	zone7_envgwas	Gelbvieh
6	103396597	CRMP1	7262	0.019	3.08194e-07	0.0110279	allzones_envGWAS	Gelbvieh
6	103396597	EVC	0	0.019	3.08194e-07	0.0110279	allzones_envGWAS	Gelbvieh
23	1760296	NA	NA	0.5	3.09245e-07	0.0201193	zone7_envgwas	Gelbvieh
25	35414876	LOC101902066	4934	0.978	3.10061e-07	0.0103784	zone2_envgwas	Gelbvieh
25	35414876	IFT22	0	0.978	3.10061e-07	0.0103784	zone2_envgwas	Gelbvieh
14	64865190	VPS13B	0	0.974	3.18508e-07	0.0103784	zone2_envgwas	Gelbvieh
25	40900170	EIF3B	0	0.989	3.19045e-07	0.0103784	zone2_envgwas	Gelbvieh
23	1745568	NA	NA	0.494	3.39316e-07	0.020236	zone7_envgwas	Gelbvieh
14	73663377	CALB1	0	0.265	3.40965e-07	0.0813506	elev_envgwas	Gelbvieh
14	73663377	CALB1	0	0.265	3.40965e-07	0.0813506	elev_envgwas	Gelbvieh
14	73663377	CALB1	0	0.265	3.40965e-07	0.0813506	elev_envgwas	Gelbvieh
14	73665387	CALB1	0	0.265	3.41055e-07	0.0813506	elev_envgwas	Gelbvieh
14	73665387	CALB1	0	0.265	3.41055e-07	0.0813506	elev_envgwas	Gelbvieh
14	73665387	CALB1	0	0.265	3.41055e-07	0.0813506	elev_envgwas	Gelbvieh
28	619600	NA	NA	0.48	3.44907e-07	0.0117539	allzones_envGWAS	Gelbvieh
4	12789776	ASB4	0	0.931	3.45335e-07	0.0223224	zone9_envgwas	Gelbvieh
4	12789776	ASB4	0	0.931	3.45335e-07	0.0223224	zone9_envgwas	Gelbvieh
4	12789776	ASB4	0	0.931	3.45335e-07	0.0223224	zone9_envgwas	Gelbvieh
25	10676355	TNFRSF17	0	0.018	3.65785e-07	0.0118988	allzones_envGWAS	Gelbvieh
25	10676355	SNX29	5825	0.018	3.65785e-07	0.0118988	allzones_envGWAS	Gelbvieh
4	12780630	ASB4	0	0.931	3.743e-07	0.0223224	zone9_envgwas	Gelbvieh
4	12780630	ASB4	0	0.931	3.743e-07	0.0223224	zone9_envgwas	Gelbvieh
4	12780630	ASB4	0	0.931	3.743e-07	0.0223224	zone9_envgwas	Gelbvieh
4	12789776	ASB4	0	0.931	3.77898e-07	0.015621	bigzones_envGWAS	Gelbvieh
4	12789776	ASB4	0	0.931	3.77898e-07	0.015621	bigzones_envGWAS	Gelbvieh
4	12789776	ASB4	0	0.931	3.77898e-07	0.015621	bigzones_envGWAS	Gelbvieh
23	1760296	NA	NA	0.494	3.81076e-07	0.130228	mv_envGWAS	Gelbvieh
23	1780836	NA	NA	0.48	3.89183e-07	0.0214246	zone7_envgwas	Gelbvieh
4	12788122	ASB4	0	0.931	3.92899e-07	0.015621	bigzones_envGWAS	Gelbvieh
4	12788122	ASB4	0	0.931	3.92899e-07	0.015621	bigzones_envGWAS	Gelbvieh
4	12788122	ASB4	0	0.931	3.92899e-07	0.015621	bigzones_envGWAS	Gelbvieh
24	17823016	NA	NA	0.01	4.1783e-07	0.0130009	allzones_envGWAS	Gelbvieh
12	86010584	SOX1	8406	0.984	4.21428e-07	0.0957577	zone1_envgwas	Gelbvieh
12	86010584	SOX1	8406	0.984	4.21428e-07	0.0957577	zone1_envgwas	Gelbvieh
4	12790388	ASB4	0	0.931	4.22821e-07	0.0158292	bigzones_envGWAS	Gelbvieh
4	12790388	ASB4	0	0.931	4.22821e-07	0.0158292	bigzones_envGWAS	Gelbvieh
4	12790388	ASB4	0	0.931	4.22821e-07	0.0158292	bigzones_envGWAS	Gelbvieh
4	12782642	ASB4	0	0.931	4.42373e-07	0.0158292	bigzones_envGWAS	Gelbvieh
4	12782642	ASB4	0	0.931	4.42373e-07	0.0158292	bigzones_envGWAS	Gelbvieh
4	12782642	ASB4	0	0.931	4.42373e-07	0.0158292	bigzones_envGWAS	Gelbvieh
23	1765645	NA	NA	0.474	4.43044e-07	0.021621	zone7_envgwas	Gelbvieh
4	12776524	ASB4	0	0.964	4.45675e-07	0.0245345	zone9_envgwas	Gelbvieh
4	12776524	ASB4	0	0.964	4.45675e-07	0.0245345	zone9_envgwas	Gelbvieh
4	12776524	ASB4	0	0.964	4.45675e-07	0.0245345	zone9_envgwas	Gelbvieh
23	1773893	NA	NA	0.482	4.53175e-07	0.021621	zone7_envgwas	Gelbvieh
4	12780630	ASB4	0	0.931	4.87092e-07	0.0165994	bigzones_envGWAS	Gelbvieh
4	12780630	ASB4	0	0.931	4.87092e-07	0.0165994	bigzones_envGWAS	Gelbvieh
4	12780630	ASB4	0	0.931	4.87092e-07	0.0165994	bigzones_envGWAS	Gelbvieh
28	40290010	NA	NA	0.987	5.15926e-07	0.0153843	allzones_envGWAS	Gelbvieh
20	57495097	FBXL7	0	0.011	5.34424e-07	0.0169945	bigzones_envGWAS	Gelbvieh
20	57495097	FBXL7	0	0.011	5.34424e-07	0.0169945	bigzones_envGWAS	Gelbvieh
20	57495097	FBXL7	0	0.011	5.34424e-07	0.0169945	bigzones_envGWAS	Gelbvieh
19	48718349	CEP95	0	0.785	5.35219e-07	0.0957577	zone1_envgwas	Gelbvieh
4	12783286	ASB4	0	0.932	5.46179e-07	0.0169945	bigzones_envGWAS	Gelbvieh
4	12783286	ASB4	0	0.932	5.46179e-07	0.0169945	bigzones_envGWAS	Gelbvieh
4	12783286	ASB4	0	0.932	5.46179e-07	0.0169945	bigzones_envGWAS	Gelbvieh
23	1768070	NA	NA	0.482	5.51204e-07	0.0246544	zone7_envgwas	Gelbvieh
14	65006858	VPS13B	0	0.974	5.53088e-07	0.0168389	zone2_envgwas	Gelbvieh
25	40898127	EIF3B	0	0.989	5.64705e-07	0.0168389	zone2_envgwas	Gelbvieh
14	73674000	CALB1	0	0.27	5.76192e-07	0.103078	elev_envgwas	Gelbvieh
14	73674000	CALB1	0	0.27	5.76192e-07	0.103078	elev_envgwas	Gelbvieh
4	96325369	NA	NA	0.912	6.61168e-07	0.473118	precip_envgwas	Gelbvieh
4	12787603	ASB4	0	0.932	6.68203e-07	0.0198028	bigzones_envGWAS	Gelbvieh
4	12787603	ASB4	0	0.932	6.68203e-07	0.0198028	bigzones_envGWAS	Gelbvieh
4	12787603	ASB4	0	0.932	6.68203e-07	0.0198028	bigzones_envGWAS	Gelbvieh
18	45248802	NA	NA	0.982	6.91778e-07	0.0198028	bigzones_envGWAS	Gelbvieh
3	80388167	NA	NA	0.989	7.22726e-07	0.366587	zone3_envgwas	Gelbvieh
1	153984980	PLCL2	0	0.983	7.25382e-07	0.0305365	zone7_envgwas	Gelbvieh
1	153984980	PLCL2	0	0.983	7.25382e-07	0.0305365	zone7_envgwas	Gelbvieh
23	17805543	TCTE1	5555	0.942	7.98058e-07	0.02181	zone2_envgwas	Gelbvieh
23	17805543	AARS2	0	0.942	7.98058e-07	0.02181	zone2_envgwas	Gelbvieh
12	86015413	SOX1	3577	0.983	8.00291e-07	0.109734	zone1_envgwas	Gelbvieh
14	63768553	SNX31	0	0.976	8.00938e-07	0.02181	zone2_envgwas	Gelbvieh
12	61553757	NA	NA	0.397	8.0111e-07	0.443139	zone8_envgwas	Gelbvieh
4	12789776	ASB4	0	0.931	8.15266e-07	0.0222489	allzones_envGWAS	Gelbvieh
4	12789776	ASB4	0	0.931	8.15266e-07	0.0222489	allzones_envGWAS	Gelbvieh
4	12789776	ASB4	0	0.931	8.15266e-07	0.0222489	allzones_envGWAS	Gelbvieh
13	9818818	MACROD2	0	0.977	8.22842e-07	0.02181	zone2_envgwas	Gelbvieh
23	18962681	LOC112443836	2827	0.983	8.5984e-07	0.0222489	allzones_envGWAS	Gelbvieh
23	1744435	NA	NA	0.486	8.64069e-07	0.130228	mv_envGWAS	Gelbvieh
14	65097326	VPS13B	0	0.974	8.69127e-07	0.022214	zone2_envgwas	Gelbvieh
4	12788122	ASB4	0	0.931	8.73673e-07	0.0222489	allzones_envGWAS	Gelbvieh
4	12788122	ASB4	0	0.931	8.73673e-07	0.0222489	allzones_envGWAS	Gelbvieh
4	12788122	ASB4	0	0.931	8.73673e-07	0.0222489	allzones_envGWAS	Gelbvieh
16	19526021	USH2A	0	0.102	8.78814e-07	0.0449232	zone9_envgwas	Gelbvieh
29	11107547	DLG2	0	0.973	8.99653e-07	0.0222489	allzones_envGWAS	Gelbvieh
29	11107547	DLG2	0	0.973	8.99653e-07	0.0222489	allzones_envGWAS	Gelbvieh
1	115596153	NA	NA	0.031	9.20006e-07	0.109734	zone1_envgwas	Gelbvieh
16	19514414	USH2A	0	0.102	9.5922e-07	0.0457645	zone9_envgwas	Gelbvieh
4	12780630	ASB4	0	0.931	9.82195e-07	0.0222489	allzones_envGWAS	Gelbvieh
4	12780630	ASB4	0	0.931	9.82195e-07	0.0222489	allzones_envGWAS	Gelbvieh
4	12780630	ASB4	0	0.931	9.82195e-07	0.0222489	allzones_envGWAS	Gelbvieh
4	12790388	ASB4	0	0.931	9.93939e-07	0.0222489	allzones_envGWAS	Gelbvieh
4	12790388	ASB4	0	0.931	9.93939e-07	0.0222489	allzones_envGWAS	Gelbvieh
4	12790388	ASB4	0	0.931	9.93939e-07	0.0222489	allzones_envGWAS	Gelbvieh
20	54309575	NA	NA	0.976	9.94344e-07	0.0222489	allzones_envGWAS	Gelbvieh
20	54305318	NA	NA	0.976	9.94849e-07	0.0222489	allzones_envGWAS	Gelbvieh
20	13422019	NA	NA	0.936	1.05319e-06	0.366587	zone3_envgwas	Gelbvieh
14	65257911	VPS13B	0	0.975	1.11098e-06	0.0265084	zone2_envgwas	Gelbvieh
14	65259642	VPS13B	190	0.975	1.11123e-06	0.0265084	zone2_envgwas	Gelbvieh
23	17805662	TCTE1	5674	0.941	1.21265e-06	0.0274257	zone2_envgwas	Gelbvieh
23	17805662	AARS2	0	0.941	1.21265e-06	0.0274257	zone2_envgwas	Gelbvieh
12	61558646	NA	NA	0.406	1.23842e-06	0.443139	zone8_envgwas	Gelbvieh
4	35457854	SEMA3D	0	0.961	1.24351e-06	0.130228	mv_envGWAS	Gelbvieh
23	1755721	NA	NA	0.485	1.24705e-06	0.130228	mv_envGWAS	Gelbvieh
14	65126432	VPS13B	0	0.974	1.30217e-06	0.0274257	zone2_envgwas	Gelbvieh
14	65075352	VPS13B	0	0.974	1.30518e-06	0.0274257	zone2_envgwas	Gelbvieh
14	65024531	VPS13B	0	0.974	1.30519e-06	0.0274257	zone2_envgwas	Gelbvieh
16	30668830	H3F3C	0	0.036	1.32311e-06	0.0285519	allzones_envGWAS	Gelbvieh
4	12782642	ASB4	0	0.931	1.35648e-06	0.0285519	allzones_envGWAS	Gelbvieh
4	12782642	ASB4	0	0.931	1.35648e-06	0.0285519	allzones_envGWAS	Gelbvieh
4	12782642	ASB4	0	0.931	1.35648e-06	0.0285519	allzones_envGWAS	Gelbvieh
10	15722506	NA	NA	0.99	1.35932e-06	0.0274257	zone2_envgwas	Gelbvieh
5	97845541	NA	NA	0.988	1.40797e-06	0.0274257	zone2_envgwas	Gelbvieh
14	65011296	VPS13B	0	0.974	1.42615e-06	0.0274257	zone2_envgwas	Gelbvieh
23	17809205	TCTE1	9217	0.942	1.45626e-06	0.0274257	zone2_envgwas	Gelbvieh
23	17809205	AARS2	0	0.942	1.45626e-06	0.0274257	zone2_envgwas	Gelbvieh
18	45278102	NA	NA	0.982	1.50153e-06	0.0413297	bigzones_envGWAS	Gelbvieh
4	116707718	DPP6	0	0.951	1.53472e-06	0.145936	zone1_envgwas	Gelbvieh
16	30984491	SMYD3	0	0.99	1.53673e-06	0.366587	zone3_envgwas	Gelbvieh
16	30984491	SMYD3	0	0.99	1.53673e-06	0.366587	zone3_envgwas	Gelbvieh
23	1750999	NA	NA	0.486	1.60274e-06	0.130228	mv_envGWAS	Gelbvieh
23	1753411	NA	NA	0.486	1.60274e-06	0.130228	mv_envGWAS	Gelbvieh
23	1741368	NA	NA	0.486	1.60417e-06	0.130228	mv_envGWAS	Gelbvieh
23	17817343	AARS2	4318	0.942	1.61358e-06	0.0296093	zone2_envgwas	Gelbvieh
23	1742961	NA	NA	0.486	1.63791e-06	0.130228	mv_envGWAS	Gelbvieh
4	96257017	PLXNA4	0	0.908	1.65428e-06	0.591884	precip_envgwas	Gelbvieh
6	107365982	NA	NA	0.205	1.70159e-06	0.0750515	zone9_envgwas	Gelbvieh
14	65135545	VPS13B	0	0.972	1.73841e-06	0.0311025	zone2_envgwas	Gelbvieh
6	96873958	RASGEF1B	0	0.988	1.74774e-06	0.0354169	allzones_envGWAS	Gelbvieh
6	96873958	RASGEF1B	0	0.988	1.74774e-06	0.0354169	allzones_envGWAS	Gelbvieh
6	96873958	RASGEF1B	0	0.988	1.74774e-06	0.0354169	allzones_envGWAS	Gelbvieh
28	619600	NA	NA	0.48	1.75754e-06	0.0465845	bigzones_envGWAS	Gelbvieh
4	12783286	ASB4	0	0.932	1.78161e-06	0.0354169	allzones_envGWAS	Gelbvieh
4	12783286	ASB4	0	0.932	1.78161e-06	0.0354169	allzones_envGWAS	Gelbvieh
4	12783286	ASB4	0	0.932	1.78161e-06	0.0354169	allzones_envGWAS	Gelbvieh
7	104903626	NA	NA	0.183	1.78758e-06	0.255831	elev_envgwas	Gelbvieh
19	35428613	NA	NA	0.862	1.80017e-06	0.145936	zone1_envgwas	Gelbvieh
8	66106243	CNTNAP3	0	0.985	1.85221e-06	0.145936	zone1_envgwas	Gelbvieh
5	83194187	ITPR2	0	0.987	1.85939e-06	0.0750515	zone9_envgwas	Gelbvieh
20	57470548	FBXL7	0	0.011	1.88769e-06	0.0750515	zone9_envgwas	Gelbvieh
14	65131158	VPS13B	0	0.974	1.90659e-06	0.0332794	zone2_envgwas	Gelbvieh
4	35426985	SEMA3D	0	0.986	1.91421e-06	0.0366259	allzones_envGWAS	Gelbvieh
4	35426985	SEMA3D	0	0.986	1.91421e-06	0.0366259	allzones_envGWAS	Gelbvieh
4	35426985	SEMA3D	0	0.986	1.91421e-06	0.0366259	allzones_envGWAS	Gelbvieh
8	60851355	MELK	2935	0.538	1.92785e-06	0.0766483	zone7_envgwas	Gelbvieh
25	10655698	NA	NA	0.021	1.94478e-06	0.0366259	allzones_envGWAS	Gelbvieh
5	72261503	LARGE1	0	0.982	2.0392e-06	0.145936	zone1_envgwas	Gelbvieh
16	19509897	USH2A	0	0.103	2.06109e-06	0.0776327	zone9_envgwas	Gelbvieh
25	663051	MSLN	9127	0.651	2.07699e-06	0.330816	temp_envgwas	Gelbvieh
25	663051	LOC531296	0	0.651	2.07699e-06	0.330816	temp_envgwas	Gelbvieh
25	663051	RPUSD1	3091	0.651	2.07699e-06	0.330816	temp_envgwas	Gelbvieh
25	663051	CHTF18	6566	0.651	2.07699e-06	0.330816	temp_envgwas	Gelbvieh
25	663051	MSLN	9127	0.651	2.07699e-06	0.330816	temp_envgwas	Gelbvieh
25	663051	LOC531296	0	0.651	2.07699e-06	0.330816	temp_envgwas	Gelbvieh
25	663051	RPUSD1	3091	0.651	2.07699e-06	0.330816	temp_envgwas	Gelbvieh
25	663051	CHTF18	6566	0.651	2.07699e-06	0.330816	temp_envgwas	Gelbvieh
13	15541726	NA	NA	0.955	2.15098e-06	0.0394705	allzones_envGWAS	Gelbvieh
25	644074	NARFL	8675	0.349	2.23515e-06	0.330816	temp_envgwas	Gelbvieh
25	644074	MSLN	6267	0.349	2.23515e-06	0.330816	temp_envgwas	Gelbvieh
23	1747454	NA	NA	0.488	2.25337e-06	0.160452	mv_envGWAS	Gelbvieh
12	61542057	NA	NA	0.316	2.29186e-06	0.546724	zone8_envgwas	Gelbvieh
19	35361479	KCNJ12	0	0.97	2.29417e-06	0.149257	zone1_envgwas	Gelbvieh
1	34843438	NA	NA	0.988	2.4229e-06	0.0386695	zone2_envgwas	Gelbvieh
14	65152073	VPS13B	0	0.974	2.43024e-06	0.0386695	zone2_envgwas	Gelbvieh
14	65146068	VPS13B	0	0.974	2.43153e-06	0.0386695	zone2_envgwas	Gelbvieh
14	65155014	VPS13B	0	0.974	2.43153e-06	0.0386695	zone2_envgwas	Gelbvieh
14	71055596	NA	NA	0.48	2.4665e-06	0.160452	mv_envGWAS	Gelbvieh
13	27314751	NA	NA	0.142	2.52353e-06	0.045149	allzones_envGWAS	Gelbvieh
16	36037131	NA	NA	0.04	2.53083e-06	0.452799	zone3_envgwas	Gelbvieh
22	57760435	GRIP2	0	0.944	2.59427e-06	0.0403608	zone2_envgwas	Gelbvieh
4	12787603	ASB4	0	0.932	2.60093e-06	0.0453989	allzones_envGWAS	Gelbvieh
4	12787603	ASB4	0	0.932	2.60093e-06	0.0453989	allzones_envGWAS	Gelbvieh
4	12787603	ASB4	0	0.932	2.60093e-06	0.0453989	allzones_envGWAS	Gelbvieh
17	34307887	NA	NA	0.975	2.75991e-06	0.103955	zone7_envgwas	Gelbvieh
2	8622086	NA	NA	0.984	2.7713e-06	0.0421975	zone2_envgwas	Gelbvieh
6	103111554	JAKMIP1	0	0.986	2.78811e-06	0.0458179	allzones_envGWAS	Gelbvieh
17	34307887	NA	NA	0.975	2.79983e-06	0.0715608	bigzones_envGWAS	Gelbvieh
28	19898470	NA	NA	0.988	2.81483e-06	0.0458179	allzones_envGWAS	Gelbvieh
6	101560211	PTPN13	0	0.989	2.82026e-06	0.0458179	allzones_envGWAS	Gelbvieh
14	11915590	NA	NA	0.989	2.88102e-06	0.0458179	allzones_envGWAS	Gelbvieh
28	34875430	ZMIZ1	0	0.607	2.91317e-06	0.104241	zone7_envgwas	Gelbvieh
28	34875430	ZMIZ1	0	0.607	2.91317e-06	0.104241	zone7_envgwas	Gelbvieh
14	65178160	VPS13B	0	0.974	3.00678e-06	0.0448294	zone2_envgwas	Gelbvieh
7	87299142	NA	NA	0.981	3.03729e-06	0.047253	allzones_envGWAS	Gelbvieh
23	1745568	NA	NA	0.488	3.08524e-06	0.183977	mv_envGWAS	Gelbvieh
4	35426985	SEMA3D	0	0.986	3.13597e-06	0.173021	zone1_envgwas	Gelbvieh
4	35426985	SEMA3D	0	0.986	3.13597e-06	0.173021	zone1_envgwas	Gelbvieh
4	35426985	SEMA3D	0	0.986	3.13597e-06	0.173021	zone1_envgwas	Gelbvieh
14	65221491	VPS13B	0	0.974	3.13625e-06	0.0448892	zone2_envgwas	Gelbvieh
14	65226912	VPS13B	0	0.974	3.13625e-06	0.0448892	zone2_envgwas	Gelbvieh
18	49482227	PSMC4	6842	0.896	3.17455e-06	0.0783402	bigzones_envGWAS	Gelbvieh
18	49482227	PSMC4	6842	0.896	3.17455e-06	0.0783402	bigzones_envGWAS	Gelbvieh
14	65263962	VPS13B	4510	0.973	3.20674e-06	0.0449983	zone2_envgwas	Gelbvieh
25	642388	NARFL	6989	0.348	3.22447e-06	0.330816	temp_envgwas	Gelbvieh
25	642388	MSLN	7953	0.348	3.22447e-06	0.330816	temp_envgwas	Gelbvieh
6	33512177	CCSER1	0	0.224	3.27574e-06	0.109329	zone7_envgwas	Gelbvieh
12	84040288	MYO16	0	0.031	3.30033e-06	0.173021	zone1_envgwas	Gelbvieh
25	645050	NARFL	9651	0.348	3.35248e-06	0.330816	temp_envgwas	Gelbvieh
25	645050	MSLN	5291	0.348	3.35248e-06	0.330816	temp_envgwas	Gelbvieh
25	645050	LOC531296	9143	0.348	3.35248e-06	0.330816	temp_envgwas	Gelbvieh
7	104750222	NA	NA	0.497	3.3609e-06	0.109329	zone7_envgwas	Gelbvieh
14	65114145	VPS13B	0	0.974	3.46205e-06	0.0475177	zone2_envgwas	Gelbvieh
12	86010584	SOX1	8406	0.984	3.48883e-06	0.053123	allzones_envGWAS	Gelbvieh
12	86010584	SOX1	8406	0.984	3.48883e-06	0.053123	allzones_envGWAS	Gelbvieh
4	40418198	CD36	0	0.99	3.51908e-06	0.0475177	zone2_envgwas	Gelbvieh
6	103406570	EVC	0	0.019	3.67386e-06	0.054775	allzones_envGWAS	Gelbvieh
14	65214542	VPS13B	0	0.974	3.69989e-06	0.049034	zone2_envgwas	Gelbvieh
25	637362	HAGHL	8825	0.349	3.85873e-06	0.330816	temp_envgwas	Gelbvieh
25	637362	NARFL	1963	0.349	3.85873e-06	0.330816	temp_envgwas	Gelbvieh
12	4227463	NA	NA	0.926	3.93322e-06	0.0511785	zone2_envgwas	Gelbvieh
18	10085782	CDH13	0	0.982	3.98912e-06	0.142741	zone9_envgwas	Gelbvieh
18	49482227	PSMC4	6842	0.896	3.99922e-06	0.0573256	allzones_envGWAS	Gelbvieh
18	49482227	PSMC4	6842	0.896	3.99922e-06	0.0573256	allzones_envGWAS	Gelbvieh
4	12776524	ASB4	0	0.964	4.00514e-06	0.0573256	allzones_envGWAS	Gelbvieh
4	12776524	ASB4	0	0.964	4.00514e-06	0.0573256	allzones_envGWAS	Gelbvieh
4	12776524	ASB4	0	0.964	4.00514e-06	0.0573256	allzones_envGWAS	Gelbvieh
25	666175	LOC531296	3114	0.348	4.00839e-06	0.330816	temp_envgwas	Gelbvieh
25	666175	RPUSD1	0	0.348	4.00839e-06	0.330816	temp_envgwas	Gelbvieh
25	666175	CHTF18	3442	0.348	4.00839e-06	0.330816	temp_envgwas	Gelbvieh
29	11107547	DLG2	0	0.973	4.0092e-06	0.124747	zone7_envgwas	Gelbvieh
29	11107547	DLG2	0	0.973	4.0092e-06	0.124747	zone7_envgwas	Gelbvieh
23	4867274	HMGCLL1	0	0.298	4.12408e-06	0.518524	zone3_envgwas	Gelbvieh
25	671530	LOC531296	8469	0.348	4.21024e-06	0.330816	temp_envgwas	Gelbvieh
25	671530	RPUSD1	2164	0.348	4.21024e-06	0.330816	temp_envgwas	Gelbvieh
25	671530	CHTF18	0	0.348	4.21024e-06	0.330816	temp_envgwas	Gelbvieh
25	671530	GNG13	6142	0.348	4.21024e-06	0.330816	temp_envgwas	Gelbvieh
22	28460191	NA	NA	0.037	4.25986e-06	0.173021	zone1_envgwas	Gelbvieh
27	42494606	UBE2E2	0	0.82	4.26242e-06	0.173021	zone1_envgwas	Gelbvieh
25	675941	RPUSD1	6575	0.348	4.28491e-06	0.330816	temp_envgwas	Gelbvieh
25	675941	CHTF18	0	0.348	4.28491e-06	0.330816	temp_envgwas	Gelbvieh
25	675941	GNG13	1731	0.348	4.28491e-06	0.330816	temp_envgwas	Gelbvieh
25	681502	CHTF18	3798	0.348	4.29073e-06	0.330816	temp_envgwas	Gelbvieh
25	681502	GNG13	1867	0.348	4.29073e-06	0.330816	temp_envgwas	Gelbvieh
18	9286752	CDH13	0	0.985	4.30579e-06	0.0525714	zone2_envgwas	Gelbvieh
5	83217798	ITPR2	0	0.987	4.32295e-06	0.14732	zone9_envgwas	Gelbvieh
20	57495097	FBXL7	0	0.011	4.34492e-06	0.0609695	allzones_envGWAS	Gelbvieh
20	57495097	FBXL7	0	0.011	4.34492e-06	0.0609695	allzones_envGWAS	Gelbvieh
20	57495097	FBXL7	0	0.011	4.34492e-06	0.0609695	allzones_envGWAS	Gelbvieh
14	64824126	VPS13B	0	0.972	4.40252e-06	0.0525714	zone2_envgwas	Gelbvieh
14	64830025	VPS13B	0	0.972	4.40737e-06	0.0525714	zone2_envgwas	Gelbvieh
14	64832195	VPS13B	0	0.972	4.40737e-06	0.0525714	zone2_envgwas	Gelbvieh
14	64841244	VPS13B	0	0.972	4.40757e-06	0.0525714	zone2_envgwas	Gelbvieh
1	90759228	NA	NA	0.983	4.47274e-06	0.106697	bigzones_envGWAS	Gelbvieh
15	9420546	CNTN5	0	0.984	4.51466e-06	0.462455	elev_envgwas	Gelbvieh
19	23526814	PAFAH1B1	0	0.963	4.51722e-06	0.173021	zone1_envgwas	Gelbvieh
10	16579579	LOC107132821	0	0.017	4.62271e-06	0.0541261	zone2_envgwas	Gelbvieh
11	81911781	NA	NA	0.328	4.62305e-06	0.330816	temp_envgwas	Gelbvieh
14	65195872	VPS13B	0	0.974	4.70148e-06	0.0541261	zone2_envgwas	Gelbvieh
5	83198468	ITPR2	0	0.986	4.71987e-06	0.153536	zone9_envgwas	Gelbvieh
4	19794754	THSD7A	0	0.978	4.82283e-06	0.732191	precip_envgwas	Gelbvieh
26	19358861	LOXL4	456	0.984	4.84845e-06	0.0541261	zone2_envgwas	Gelbvieh
9	37073149	LOC104969531	0	0.728	4.89405e-06	0.173021	zone1_envgwas	Gelbvieh
14	73663377	CALB1	0	0.264	4.91651e-06	0.139136	zone7_envgwas	Gelbvieh
14	73663377	CALB1	0	0.264	4.91651e-06	0.139136	zone7_envgwas	Gelbvieh
14	73663377	CALB1	0	0.264	4.91651e-06	0.139136	zone7_envgwas	Gelbvieh
14	73665387	CALB1	0	0.264	4.91732e-06	0.139136	zone7_envgwas	Gelbvieh
14	73665387	CALB1	0	0.264	4.91732e-06	0.139136	zone7_envgwas	Gelbvieh
14	73665387	CALB1	0	0.264	4.91732e-06	0.139136	zone7_envgwas	Gelbvieh
25	5607751	RBFOX1	0	0.352	4.93749e-06	0.108042	bigzones_envGWAS	Gelbvieh
25	5607751	RBFOX1	0	0.352	4.93749e-06	0.108042	bigzones_envGWAS	Gelbvieh
14	64809557	VPS13B	0	0.972	4.98915e-06	0.0541261	zone2_envgwas	Gelbvieh
14	64765408	VPS13B	0	0.972	4.99055e-06	0.0541261	zone2_envgwas	Gelbvieh
14	64760670	VPS13B	0	0.972	4.9917e-06	0.0541261	zone2_envgwas	Gelbvieh
1	143842604	CSTB	4331	0.899	5.10215e-06	0.139136	zone7_envgwas	Gelbvieh
1	143842604	RRP1	8133	0.899	5.10215e-06	0.139136	zone7_envgwas	Gelbvieh
19	11976244	BCAS3	0	0.842	5.12861e-06	0.0547806	zone2_envgwas	Gelbvieh
19	11976244	LOC107131494	4855	0.842	5.12861e-06	0.0547806	zone2_envgwas	Gelbvieh
6	103437771	EVC	0	0.98	5.21941e-06	0.0712065	allzones_envGWAS	Gelbvieh
6	19331865	GSTCD	0	0.979	5.2493e-06	0.139136	zone7_envgwas	Gelbvieh
6	103431771	EVC	0	0.98	5.27345e-06	0.0712065	allzones_envGWAS	Gelbvieh
14	64772799	VPS13B	0	0.973	5.28168e-06	0.0547827	zone2_envgwas	Gelbvieh
14	64789916	VPS13B	0	0.973	5.2819e-06	0.0547827	zone2_envgwas	Gelbvieh
14	64789916	MIR875	5444	0.973	5.2819e-06	0.0547827	zone2_envgwas	Gelbvieh
14	64789916	MIR599	5576	0.973	5.2819e-06	0.0547827	zone2_envgwas	Gelbvieh
25	5600975	RBFOX1	0	0.352	5.35896e-06	0.108042	bigzones_envGWAS	Gelbvieh
25	5600975	RBFOX1	0	0.352	5.35896e-06	0.108042	bigzones_envGWAS	Gelbvieh
9	5843571	NA	NA	0.986	5.41617e-06	0.0717793	allzones_envGWAS	Gelbvieh
9	88175918	NA	NA	0.019	5.46825e-06	0.173021	zone1_envgwas	Gelbvieh
12	84061289	MYO16	0	0.969	5.50662e-06	0.173021	zone1_envgwas	Gelbvieh
4	12776524	ASB4	0	0.964	5.52727e-06	0.108042	bigzones_envGWAS	Gelbvieh
4	12776524	ASB4	0	0.964	5.52727e-06	0.108042	bigzones_envGWAS	Gelbvieh
4	12776524	ASB4	0	0.964	5.52727e-06	0.108042	bigzones_envGWAS	Gelbvieh
25	5603723	RBFOX1	0	0.351	5.58443e-06	0.108042	bigzones_envGWAS	Gelbvieh
25	5603723	RBFOX1	0	0.351	5.58443e-06	0.108042	bigzones_envGWAS	Gelbvieh
25	5604866	RBFOX1	0	0.351	5.58443e-06	0.108042	bigzones_envGWAS	Gelbvieh
25	5604866	RBFOX1	0	0.351	5.58443e-06	0.108042	bigzones_envGWAS	Gelbvieh
25	5606647	RBFOX1	0	0.351	5.58443e-06	0.108042	bigzones_envGWAS	Gelbvieh
25	5606647	RBFOX1	0	0.351	5.58443e-06	0.108042	bigzones_envGWAS	Gelbvieh
25	5598124	RBFOX1	0	0.351	5.5859e-06	0.108042	bigzones_envGWAS	Gelbvieh
25	5598124	RBFOX1	0	0.351	5.5859e-06	0.108042	bigzones_envGWAS	Gelbvieh
19	61363319	ABCA10	0	0.935	5.65798e-06	0.173021	zone1_envgwas	Gelbvieh
11	45433466	NA	NA	0.976	5.66506e-06	0.173021	zone1_envgwas	Gelbvieh
14	14283285	NA	NA	0.868	5.69718e-06	0.173021	zone1_envgwas	Gelbvieh
14	14281162	NA	NA	0.868	5.72359e-06	0.173021	zone1_envgwas	Gelbvieh
1	15879370	NCAM2	0	0.364	5.74726e-06	0.872521	zone8_envgwas	Gelbvieh
12	20915032	NA	NA	0.015	5.74787e-06	0.0583625	zone2_envgwas	Gelbvieh
3	118143516	NA	NA	0.822	5.75306e-06	0.0747216	allzones_envGWAS	Gelbvieh
12	20904651	INTS6	1097	0.015	5.79016e-06	0.0583625	zone2_envgwas	Gelbvieh
26	13643649	CPEB3	0	0.968	5.8678e-06	0.0747216	allzones_envGWAS	Gelbvieh
19	7225491	LOC527335	0	0.071	5.86822e-06	0.732191	precip_envgwas	Gelbvieh
25	7543533	METTL22	7475	0.052	5.95142e-06	0.0747216	allzones_envGWAS	Gelbvieh
25	7543533	ABAT	8027	0.052	5.95142e-06	0.0747216	allzones_envGWAS	Gelbvieh
19	47590512	TANC2	0	0.348	5.95172e-06	0.0591577	zone2_envgwas	Gelbvieh
6	96873958	RASGEF1B	0	0.988	5.96363e-06	0.462455	elev_envgwas	Gelbvieh
6	96873958	RASGEF1B	0	0.988	5.96363e-06	0.462455	elev_envgwas	Gelbvieh
6	96873958	RASGEF1B	0	0.988	5.96363e-06	0.462455	elev_envgwas	Gelbvieh
3	50711633	EVI5	0	0.513	6.05169e-06	0.0593275	zone2_envgwas	Gelbvieh
25	5602967	RBFOX1	0	0.358	6.10794e-06	0.11503	bigzones_envGWAS	Gelbvieh
4	118492067	UBE3C	0	0.126	6.22389e-06	0.173021	zone1_envgwas	Gelbvieh
4	118492680	UBE3C	0	0.126	6.22389e-06	0.173021	zone1_envgwas	Gelbvieh
13	5071241	NA	NA	0.986	6.28594e-06	0.173021	zone1_envgwas	Gelbvieh
17	34307887	NA	NA	0.975	6.32891e-06	0.0780911	allzones_envGWAS	Gelbvieh
3	118143516	NA	NA	0.822	6.44929e-06	0.118344	bigzones_envGWAS	Gelbvieh
14	73671490	CALB1	0	0.3	6.48131e-06	0.462455	elev_envgwas	Gelbvieh
5	106855863	TULP3	0	0.139	6.49364e-06	0.186366	zone9_envgwas	Gelbvieh
25	5607751	RBFOX1	0	0.352	6.50246e-06	0.186366	zone9_envgwas	Gelbvieh
25	5607751	RBFOX1	0	0.352	6.50246e-06	0.186366	zone9_envgwas	Gelbvieh
28	13364703	NA	NA	0.902	6.51035e-06	0.186366	zone9_envgwas	Gelbvieh
4	95877935	PLXNA4	0	0.751	6.54721e-06	0.462455	elev_envgwas	Gelbvieh
14	73674000	CALB1	0	0.27	6.60597e-06	0.163692	zone7_envgwas	Gelbvieh
14	73674000	CALB1	0	0.27	6.60597e-06	0.163692	zone7_envgwas	Gelbvieh
13	76841900	PREX1	0	0.975	6.63322e-06	0.163692	zone7_envgwas	Gelbvieh
19	7226692	LOC527335	0	0.069	6.63863e-06	0.732191	precip_envgwas	Gelbvieh
1	15863748	NCAM2	0	0.367	6.664e-06	0.872521	zone8_envgwas	Gelbvieh
1	34847770	NA	NA	0.987	6.68776e-06	0.0646771	zone2_envgwas	Gelbvieh
4	35426985	SEMA3D	0	0.987	6.70493e-06	0.33419	mv_envGWAS	Gelbvieh
4	35426985	SEMA3D	0	0.987	6.70493e-06	0.33419	mv_envGWAS	Gelbvieh
4	35426985	SEMA3D	0	0.987	6.70493e-06	0.33419	mv_envGWAS	Gelbvieh
13	25616474	NA	NA	0.968	6.79454e-06	0.0824154	allzones_envGWAS	Gelbvieh
25	5602161	RBFOX1	0	0.354	6.79798e-06	0.121624	bigzones_envGWAS	Gelbvieh
5	106849532	TULP3	0	0.139	6.84387e-06	0.188378	zone9_envgwas	Gelbvieh
14	73663377	CALB1	0	0.265	7.00377e-06	0.33419	mv_envGWAS	Gelbvieh
14	73663377	CALB1	0	0.265	7.00377e-06	0.33419	mv_envGWAS	Gelbvieh
14	73663377	CALB1	0	0.265	7.00377e-06	0.33419	mv_envGWAS	Gelbvieh
14	73665387	CALB1	0	0.265	7.00533e-06	0.33419	mv_envGWAS	Gelbvieh
14	73665387	CALB1	0	0.265	7.00533e-06	0.33419	mv_envGWAS	Gelbvieh
14	73665387	CALB1	0	0.265	7.00533e-06	0.33419	mv_envGWAS	Gelbvieh
12	4201096	NA	NA	0.526	7.00611e-06	0.0664791	zone2_envgwas	Gelbvieh
14	65144023	VPS13B	0	0.974	7.05987e-06	0.0664791	zone2_envgwas	Gelbvieh
4	36982048	SEMA3E	0	0.879	7.31872e-06	0.19092	zone1_envgwas	Gelbvieh
5	9302435	PPP1R12A	6619	0.985	7.35153e-06	0.455993	temp_envgwas	Gelbvieh
5	9302435	PPP1R12A	6619	0.985	7.35153e-06	0.455993	temp_envgwas	Gelbvieh
3	80405201	NA	NA	0.989	7.38113e-06	0.518524	zone3_envgwas	Gelbvieh
9	88161656	MTHFD1L	1351	0.019	7.46978e-06	0.19092	zone1_envgwas	Gelbvieh
27	2545069	CSMD1	0	0.98	7.55476e-06	0.0901094	allzones_envGWAS	Gelbvieh
14	65283058	NA	NA	0.974	7.62231e-06	0.0707633	zone2_envgwas	Gelbvieh
5	9286252	NA	NA	0.985	7.70494e-06	0.455993	temp_envgwas	Gelbvieh
23	17856791	SPATS1	0	0.79	7.7126e-06	0.0707633	zone2_envgwas	Gelbvieh
16	38112124	GORAB	1299	0.707	7.88312e-06	0.872521	zone8_envgwas	Gelbvieh
10	9788049	NA	NA	0.401	7.94955e-06	0.518524	zone3_envgwas	Gelbvieh
19	28920159	USP43	0	0.99	7.95947e-06	0.202307	zone9_envgwas	Gelbvieh
6	3701868	NA	NA	0.21	8.04361e-06	0.0728662	zone2_envgwas	Gelbvieh
1	52823763	NA	NA	0.984	8.20403e-06	0.181535	zone7_envgwas	Gelbvieh
1	52823763	NA	NA	0.984	8.32484e-06	0.462455	elev_envgwas	Gelbvieh
28	34875430	ZMIZ1	0	0.607	8.42134e-06	0.462455	elev_envgwas	Gelbvieh
28	34875430	ZMIZ1	0	0.607	8.42134e-06	0.462455	elev_envgwas	Gelbvieh
2	134817116	NA	NA	0.093	8.48039e-06	0.181535	zone7_envgwas	Gelbvieh
1	15867120	NCAM2	0	0.631	8.53438e-06	0.872521	zone8_envgwas	Gelbvieh
21	13414945	NA	NA	0.98	8.61573e-06	0.181535	zone7_envgwas	Gelbvieh
14	73274079	LRRC69	0	0.99	8.70615e-06	0.100346	allzones_envGWAS	Gelbvieh
2	116117760	SPHKAP	0	0.972	8.70897e-06	0.181535	zone7_envgwas	Gelbvieh
2	116117760	SPHKAP	0	0.972	8.70897e-06	0.181535	zone7_envgwas	Gelbvieh
2	116117760	SPHKAP	0	0.972	8.70897e-06	0.181535	zone7_envgwas	Gelbvieh
2	134849060	ACTL8	2209	0.93	8.74841e-06	0.181535	zone7_envgwas	Gelbvieh
18	3180080	NA	NA	0.881	8.7526e-06	0.732191	precip_envgwas	Gelbvieh
1	153984980	PLCL2	0	0.983	8.78205e-06	0.14738	bigzones_envGWAS	Gelbvieh
1	153984980	PLCL2	0	0.983	8.78205e-06	0.14738	bigzones_envGWAS	Gelbvieh
16	30984491	SMYD3	0	0.99	8.78489e-06	0.14738	bigzones_envGWAS	Gelbvieh
16	30984491	SMYD3	0	0.99	8.78489e-06	0.14738	bigzones_envGWAS	Gelbvieh
14	73362023	NA	NA	0.989	8.80681e-06	0.100346	allzones_envGWAS	Gelbvieh
11	81911781	NA	NA	0.328	8.82354e-06	0.362094	mv_envGWAS	Gelbvieh
23	1760296	NA	NA	0.5	8.82666e-06	0.518524	zone3_envgwas	Gelbvieh
13	28460957	FRMD4A	0	0.094	8.83368e-06	0.100346	allzones_envGWAS	Gelbvieh
25	5600975	RBFOX1	0	0.352	8.84154e-06	0.202307	zone9_envgwas	Gelbvieh
25	5600975	RBFOX1	0	0.352	8.84154e-06	0.202307	zone9_envgwas	Gelbvieh
25	5600184	RBFOX1	0	0.358	8.85537e-06	0.14738	bigzones_envGWAS	Gelbvieh
28	619600	NA	NA	0.48	8.87825e-06	0.181535	zone7_envgwas	Gelbvieh
19	18018261	ADAP2	0	0.982	9.0009e-06	0.462455	elev_envgwas	Gelbvieh
6	21270947	NA	NA	0.041	9.01988e-06	0.0797731	zone2_envgwas	Gelbvieh
13	15541726	NA	NA	0.955	9.029e-06	0.0797731	zone2_envgwas	Gelbvieh
25	5603723	RBFOX1	0	0.351	9.04459e-06	0.202307	zone9_envgwas	Gelbvieh
25	5603723	RBFOX1	0	0.351	9.04459e-06	0.202307	zone9_envgwas	Gelbvieh
25	5604866	RBFOX1	0	0.351	9.04459e-06	0.202307	zone9_envgwas	Gelbvieh
25	5604866	RBFOX1	0	0.351	9.04459e-06	0.202307	zone9_envgwas	Gelbvieh
25	5606647	RBFOX1	0	0.351	9.04459e-06	0.202307	zone9_envgwas	Gelbvieh
25	5606647	RBFOX1	0	0.351	9.04459e-06	0.202307	zone9_envgwas	Gelbvieh
25	5598124	RBFOX1	0	0.351	9.04607e-06	0.202307	zone9_envgwas	Gelbvieh
25	5598124	RBFOX1	0	0.351	9.04607e-06	0.202307	zone9_envgwas	Gelbvieh
14	70897069	NA	NA	0.985	9.0924e-06	0.101672	allzones_envGWAS	Gelbvieh
23	17810243	AARS2	0	0.938	9.20232e-06	0.0803129	zone2_envgwas	Gelbvieh
4	95515907	NA	NA	0.972	9.33948e-06	0.362094	mv_envGWAS	Gelbvieh
4	99468930	NUP205	7915	0.232	9.34642e-06	0.183107	zone7_envgwas	Gelbvieh
4	99468930	STMP1	0	0.232	9.34642e-06	0.183107	zone7_envgwas	Gelbvieh
4	99467144	NUP205	6129	0.232	9.46686e-06	0.183107	zone7_envgwas	Gelbvieh
4	99467144	STMP1	0	0.232	9.46686e-06	0.183107	zone7_envgwas	Gelbvieh
3	65627833	NA	NA	0.76	9.4698e-06	0.455993	temp_envgwas	Gelbvieh
18	45248802	NA	NA	0.982	9.47452e-06	0.104314	allzones_envGWAS	Gelbvieh
25	663506	MSLN	9582	0.328	9.52394e-06	0.455993	temp_envgwas	Gelbvieh
25	663506	LOC531296	445	0.328	9.52394e-06	0.455993	temp_envgwas	Gelbvieh
25	663506	RPUSD1	2636	0.328	9.52394e-06	0.455993	temp_envgwas	Gelbvieh
25	663506	CHTF18	6111	0.328	9.52394e-06	0.455993	temp_envgwas	Gelbvieh
1	14004385	NA	NA	0.035	9.58685e-06	0.152688	bigzones_envGWAS	Gelbvieh
1	14013436	NA	NA	0.035	9.60101e-06	0.152688	bigzones_envGWAS	Gelbvieh
25	663051	MSLN	9127	0.651	9.70565e-06	0.362094	mv_envGWAS	Gelbvieh
25	663051	LOC531296	0	0.651	9.70565e-06	0.362094	mv_envGWAS	Gelbvieh
25	663051	RPUSD1	3091	0.651	9.70565e-06	0.362094	mv_envGWAS	Gelbvieh
25	663051	CHTF18	6566	0.651	9.70565e-06	0.362094	mv_envGWAS	Gelbvieh
25	663051	MSLN	9127	0.651	9.70565e-06	0.362094	mv_envGWAS	Gelbvieh
25	663051	LOC531296	0	0.651	9.70565e-06	0.362094	mv_envGWAS	Gelbvieh
25	663051	RPUSD1	3091	0.651	9.70565e-06	0.362094	mv_envGWAS	Gelbvieh
25	663051	CHTF18	6566	0.651	9.70565e-06	0.362094	mv_envGWAS	Gelbvieh
3	65627833	NA	NA	0.76	9.71956e-06	0.362094	mv_envGWAS	Gelbvieh
1	14135026	NA	NA	0.017	9.84618e-06	0.213529	zone9_envgwas	Gelbvieh
24	39835023	ARHGAP28	0	0.303	9.88373e-06	0.238565	zone1_envgwas	Gelbvieh
19	59566605	NA	NA	0.675	9.94018e-06	0.106277	allzones_envGWAS	Gelbvieh
6	21260499	NA	NA	0.041	1.00191e-05	0.0863875	zone2_envgwas	Gelbvieh
20	53904490	CDH18	0	0.128	1.05513e-05	0.0888926	zone2_envgwas	Gelbvieh
2	7591658	NA	NA	0.013	1.0558e-05	0.0888926	zone2_envgwas	Gelbvieh
10	97337374	NA	NA	0.919	1.10959e-05	0.0923351	zone2_envgwas	Gelbvieh
1	96487547	SLC2A2	1963	0.012	1.14425e-05	0.0941249	zone2_envgwas	Gelbvieh
