# Supplementary material for: Powerful detection of polygenic selection and evidence of environmental adaptation in US beef cattle
Source: PLoS Genet. 2021 Jul 22;17(7):e1009652. doi: 10.1371/journal.pgen.1009652 (PMC8297814; doi:10.1371/journal.pgen.1009652)
Supplement: S7 Table — Candidate genes were annotated genes < 10 kb to significant envGWAS SNPs (p-value < 1×10−5). A single gene list for each breed was generated using significant SNPs from all combinations of univariate/multivariate, continuous/discrete envGWAS. Significant (FDR-corrected p-values < 0.1) KEGG pathways and GO biological processes are reported, along with the associated genes. (XLSX) [file pgen.1009652.s020.xlsx]

## Sheet: S7 Table
Term	nGenes	%genes	Term_FDR_corrected_pvalue	Gene_names	Enrichment	Dataset
Aldosterone synthesis and secretion	3	3.125	0.0918805	[PLCB3, PRKACB, SCARB1]	KEGG	RedAngus
Autophagy	4	2.96296	0.0656726	[ATG4C, BAD, CFLAR, PRKACB]	KEGG	RedAngus
Axon guidance	6	3.40909	0.0283938	[EFNA5, EFNB2, FYN, LRRC4C, SEMA6A, UNC5C]	KEGG	RedAngus
beta-Alanine metabolism	2	5.88235	0.0728396	[GADL1, MLYCD]	KEGG	RedAngus
Bile secretion	4	4.44444	0.0370521	[ABCB1, PRKACB, SCARB1, SLCO1A2]	KEGG	RedAngus
cAMP signaling pathway	5	2.29358	0.0773251	[ADRB1, BAD, GLI1, GRIA4, PRKACB]	KEGG	RedAngus
cGMP-PKG signaling pathway	4	2.40964	0.0976657	[ADRB1, BAD, PLCB3, PRKG2]	KEGG	RedAngus
Chemokine signaling pathway	5	2.6455	0.0603788	[CCL25, LOC529425, LYN, PLCB3, PRKACB]	KEGG	RedAngus
Cholinergic synapse	4	3.53982	0.0495215	[FYN, LOC529425, PLCB3, PRKACB]	KEGG	RedAngus
Circadian entrainment	5	5	0.0202979	[GRIA4, LOC529425, PLCB3, PRKACB, PRKG2]	KEGG	RedAngus
Dopaminergic synapse	4	2.98507	0.0654323	[GRIA4, LOC529425, PLCB3, PRKACB]	KEGG	RedAngus
Endocrine and other factor-regulated calcium reabsorption	2	4.65116	0.0968813	[PLCB3, PRKACB]	KEGG	RedAngus
Epstein-Barr virus infection	6	2.87081	0.0382489	[ITGAL, LYN, NCOR2, PRKACB, RIPK1, SPN]	KEGG	RedAngus
Fc epsilon RI signaling pathway	3	4.10959	0.062695	[FYN, LAT, LYN]	KEGG	RedAngus
Gap junction	5	5.43478	0.0188602	[ADRB1, PLCB3, PRKACB, PRKG2, TUBB2A]	KEGG	RedAngus
Gastric acid secretion	3	4.05405	0.0635777	[PLCB3, PRKACB, SST]	KEGG	RedAngus
Glutamatergic synapse	4	3.53982	0.0495215	[GRIA4, LOC529425, PLCB3, PRKACB]	KEGG	RedAngus
Hedgehog signaling pathway	3	6.12245	0.0388777	[CUL3, GLI1, PRKACB]	KEGG	RedAngus
Long-term depression	3	5	0.0480436	[LYN, PLCB3, PRKG2]	KEGG	RedAngus
NF-kappa B signaling pathway	4	3.9604	0.0404025	[CFLAR, LAT, LYN, RIPK1]	KEGG	RedAngus
Platelet activation	5	4.16667	0.0270572	[FYN, LYN, PLCB3, PRKACB, PRKG2]	KEGG	RedAngus
Prion diseases	2	6.25	0.06962	[FYN, PRKACB]	KEGG	RedAngus
Rap1 signaling pathway	6	2.76498	0.0408576	[EFNA5, ITGAL, LAT, MAGI2, PLCB3, VEGFB]	KEGG	RedAngus
Ras signaling pathway	7	2.7668	0.031657	[BAD, EFNA5, LAT, LOC529425, PLA2G12B, PRKACB, VEGFB]	KEGG	RedAngus
Regulation of lipolysis in adipocytes	3	5.17241	0.0446727	[ADRB1, PRKACB, PRKG2]	KEGG	RedAngus
Relaxin signaling pathway	4	2.96296	0.0656726	[LOC529425, PLCB3, PRKACB, VEGFB]	KEGG	RedAngus
Renin secretion	4	5.88235	0.0256237	[ADRB1, PLCB3, PRKACB, PRKG2]	KEGG	RedAngus
Retrograde endocannabinoid signaling	5	3.22581	0.0404055	[GRIA4, LOC529425, NDUFA12, PLCB3, PRKACB]	KEGG	RedAngus
Salivary secretion	4	4.16667	0.0394312	[ADRB1, PLCB3, PRKACB, PRKG2]	KEGG	RedAngus
actin filament bundle assembly	5	4.38596	0.0250077	[ADD1, CUL3, PRKN, RDX, TMEFF2]	GO_Biological_Process	RedAngus
actin filament bundle organization	5	4.34783	0.0253251	[ADD1, CUL3, PRKN, RDX, TMEFF2]	GO_Biological_Process	RedAngus
actin filament capping	2	6.89655	0.0644296	[ADD1, RDX]	GO_Biological_Process	RedAngus
actin filament depolymerization	2	4.54545	0.0999354	[ADD1, RDX]	GO_Biological_Process	RedAngus
activation of GTPase activity	3	4.54545	0.0557501	[TBC1D1, TBC1D10B, TBC1D2]	GO_Biological_Process	RedAngus
adherens junction organization	3	4.10959	0.062695	[ADD1, EFNA5, RDX]	GO_Biological_Process	RedAngus
amine metabolic process	3	5.35714	0.0435127	[DHPS, GADL1, PRKN]	GO_Biological_Process	RedAngus
ATP-dependent chromatin remodeling	2	5	0.0896184	[CENPP, ITGB3BP]	GO_Biological_Process	RedAngus
axon development	7	2.1021	0.0602351	[DSCAM, EFNA5, EFNB2, LRRC4C, MARK2, SEMA6A, UNC5C]	GO_Biological_Process	RedAngus
axon guidance	5	3.57143	0.0365489	[DSCAM, EFNA5, EFNB2, SEMA6A, UNC5C]	GO_Biological_Process	RedAngus
axonogenesis	7	2.27273	0.0492822	[DSCAM, EFNA5, EFNB2, LRRC4C, MARK2, SEMA6A, UNC5C]	GO_Biological_Process	RedAngus
B cell apoptotic process	2	10	0.0444816	[LYN, TRAF3IP2]	GO_Biological_Process	RedAngus
carbohydrate homeostasis	4	2.68456	0.077807	[BAD, DHPS, EFNA5, SIDT2]	GO_Biological_Process	RedAngus
catecholamine transport	2	5	0.0896184	[PRKN, SYT4]	GO_Biological_Process	RedAngus
cell migration	17	1.75439	0.0257486	[C15H11orf34, CCL25, CLN3, CUL3, EFNB2, FYN, LYN, MIA3, PTPRG, RDX, SCARB1, SEMA6A, SST, TMEFF2, UNC5C, VEGFB, ZMYND8]	GO_Biological_Process	RedAngus
cell morphogenesis	15	2.03804	0.0182162	[ADD1, CUL3, DSCAM, EFNA5, EFNB2, FYN, LRRC4C, MARK2, PRKN, RDX, SEMA6A, SIDT2, SYT4, TENM3, UNC5C]	GO_Biological_Process	RedAngus
cell morphogenesis involved in differentiation	9	1.78571	0.0833555	[CUL3, DSCAM, EFNA5, EFNB2, FYN, LRRC4C, MARK2, SEMA6A, UNC5C]	GO_Biological_Process	RedAngus
cell morphogenesis involved in neuron differentiation	8	2.08333	0.0491373	[DSCAM, EFNA5, EFNB2, FYN, LRRC4C, MARK2, SEMA6A, UNC5C]	GO_Biological_Process	RedAngus
cell motility	17	1.59925	0.0397425	[C15H11orf34, CCL25, CLN3, CUL3, EFNB2, FYN, LYN, MIA3, PTPRG, RDX, SCARB1, SEMA6A, SST, TMEFF2, UNC5C, VEGFB, ZMYND8]	GO_Biological_Process	RedAngus
cell part morphogenesis	11	2.37069	0.0212182	[DSCAM, EFNA5, EFNB2, FYN, LRRC4C, MARK2, MYH14, PRKN, SEMA6A, SYT4, UNC5C]	GO_Biological_Process	RedAngus
cell projection morphogenesis	10	2.24215	0.0270597	[DSCAM, EFNA5, EFNB2, FYN, LRRC4C, MARK2, PRKN, SEMA6A, SYT4, UNC5C]	GO_Biological_Process	RedAngus
cell surface receptor signaling pathway	30	1.5715	0.0117598	[BAD, CCL25, CFLAR, CLN3, CUL3, EFNA5, EFNB2, FBN2, FYN, GDF1, GLI1, GRIA4, IL12RB2, ITGAL, ITGB3BP, LAT, LRRC4C, LYN, P2RY11, PELI3, PRKACB, PRKN, RIPK1, SCARB1, SEMA6A, SPN, SST, UNC5C, VEGFB, VWC2L]	GO_Biological_Process	RedAngus
cell-cell adhesion	11	1.91638	0.0386395	[BAD, CCL25, DHPS, EFNA5, EFNB2, ITGAL, LAT, LYN, RDX, SPN, TENM3]	GO_Biological_Process	RedAngus
cell-matrix adhesion	4	2.5641	0.086212	[C15H11orf34, CCL25, EFNA5, ITGAL]	GO_Biological_Process	RedAngus
cellular amine metabolic process	3	5.76923	0.0414465	[DHPS, GADL1, PRKN]	GO_Biological_Process	RedAngus
cellular biogenic amine metabolic process	2	6.25	0.06962	[DHPS, GADL1]	GO_Biological_Process	RedAngus
cellular component disassembly	6	2.15054	0.0699839	[ADD1, ATG4C, CLN3, PRKN, RDX, UPF1]	GO_Biological_Process	RedAngus
cellular component morphogenesis	16	1.9802	0.0175301	[ADD1, CUL3, DSCAM, EFNA5, EFNB2, FYN, LRRC4C, MARK2, MYH14, PRKN, RDX, SEMA6A, SIDT2, SYT4, TENM3, UNC5C]	GO_Biological_Process	RedAngus
cellular glucose homeostasis	3	4.28571	0.0605527	[BAD, EFNA5, SIDT2]	GO_Biological_Process	RedAngus
cellular protein complex disassembly	3	3.15789	0.0904884	[ADD1, RDX, UPF1]	GO_Biological_Process	RedAngus
cellular response to carbohydrate stimulus	3	5	0.0480436	[BAD, EFNA5, SIDT2]	GO_Biological_Process	RedAngus
cellular response to glucose stimulus	3	5.45455	0.0422901	[BAD, EFNA5, SIDT2]	GO_Biological_Process	RedAngus
cellular response to hexose stimulus	3	5.35714	0.0435127	[BAD, EFNA5, SIDT2]	GO_Biological_Process	RedAngus
cellular response to mechanical stimulus	2	4.7619	0.0948093	[BAD, KCNK4]	GO_Biological_Process	RedAngus
cellular response to monosaccharide stimulus	3	5.35714	0.0435127	[BAD, EFNA5, SIDT2]	GO_Biological_Process	RedAngus
cellular response to oxygen-containing compound	11	1.76849	0.0600151	[BAD, DNMT1, EFNA5, KCNK4, LYN, MARS, P2RY11, RIPK1, SCARB1, SIDT2, UPF1]	GO_Biological_Process	RedAngus
cellular response to platelet-derived growth factor stimulus	2	18.1818	0.0273001	[FYN, MARS]	GO_Biological_Process	RedAngus
cellular response to tumor necrosis factor	4	3.2	0.0609304	[CCL25, PELI3, PRKN, RIPK1]	GO_Biological_Process	RedAngus
CENP-A containing chromatin organization	2	40	0.0160227	[CENPP, ITGB3BP]	GO_Biological_Process	RedAngus
CENP-A containing nucleosome assembly	2	40	0.0160227	[CENPP, ITGB3BP]	GO_Biological_Process	RedAngus
centromere complex assembly	2	9.09091	0.0491261	[CENPP, ITGB3BP]	GO_Biological_Process	RedAngus
chemotaxis	8	1.95599	0.0608981	[CCL25, DSCAM, EFNA5, EFNB2, LYN, SEMA6A, UNC5C, VEGFB]	GO_Biological_Process	RedAngus
chromatin remodeling	4	3.53982	0.0495215	[ACTL6B, CENPP, CHD1L, ITGB3BP]	GO_Biological_Process	RedAngus
chromatin remodeling at centromere	2	25	0.0235421	[CENPP, ITGB3BP]	GO_Biological_Process	RedAngus
COPII-coated vesicle budding	2	9.09091	0.0491261	[CUL3, MIA3]	GO_Biological_Process	RedAngus
dendrite extension	2	7.14286	0.062508	[PRKN, SYT4]	GO_Biological_Process	RedAngus
detection of mechanical stimulus	2	5.88235	0.0728396	[FYN, KCNK4]	GO_Biological_Process	RedAngus
detection of mechanical stimulus involved in sensory perception	2	9.52381	0.0465943	[FYN, KCNK4]	GO_Biological_Process	RedAngus
developmental cell growth	4	3.0303	0.0640833	[DSCAM, EFNA5, PRKN, SYT4]	GO_Biological_Process	RedAngus
developmental growth involved in morphogenesis	4	2.51572	0.0894125	[DSCAM, EFNA5, PRKN, SYT4]	GO_Biological_Process	RedAngus
DNA replication-independent nucleosome assembly	2	12.5	0.0402648	[CENPP, ITGB3BP]	GO_Biological_Process	RedAngus
DNA replication-independent nucleosome organization	2	11.7647	0.0398536	[CENPP, ITGB3BP]	GO_Biological_Process	RedAngus
dopamine transport	2	6.89655	0.0644296	[PRKN, SYT4]	GO_Biological_Process	RedAngus
endocrine pancreas development	2	5.71429	0.0759461	[BAD, SIDT2]	GO_Biological_Process	RedAngus
enteroendocrine cell differentiation	2	8.69565	0.0520966	[BAD, SIDT2]	GO_Biological_Process	RedAngus
ephrin receptor signaling pathway	2	6.06061	0.070591	[EFNA5, EFNB2]	GO_Biological_Process	RedAngus
epiboly	2	7.69231	0.0600154	[C15H11orf34, TMEFF2]	GO_Biological_Process	RedAngus
epiboly involved in wound healing	2	8	0.0575522	[C15H11orf34, TMEFF2]	GO_Biological_Process	RedAngus
ER to Golgi vesicle-mediated transport	3	3.79747	0.0694014	[CUL3, MIA3, TRAPPC11]	GO_Biological_Process	RedAngus
erythrocyte differentiation	3	3.37079	0.0817009	[ADD1, LYN, SFXN1]	GO_Biological_Process	RedAngus
erythrocyte homeostasis	3	3.125	0.0918805	[ADD1, LYN, SFXN1]	GO_Biological_Process	RedAngus
establishment of endothelial barrier	2	6.06061	0.070591	[ADD1, RDX]	GO_Biological_Process	RedAngus
establishment of localization in cell	20	1.58479	0.0322386	[AP5M1, ATG4C, BAD, CUL3, DCTN2, DOPEY1, EFNA5, FYN, KIF22, LYN, MIA3, PRKN, RDX, SIDT2, SYT4, TBC1D1, TBC1D10B, TBC1D2, TNPO2, TRAPPC11]	GO_Biological_Process	RedAngus
exocytosis	5	2.08333	0.097282	[EXOC5, LYN, MIA3, PRKN, SYT4]	GO_Biological_Process	RedAngus
glandular epithelial cell development	2	9.52381	0.0465943	[BAD, SIDT2]	GO_Biological_Process	RedAngus
glucose homeostasis	4	2.68456	0.077807	[BAD, DHPS, EFNA5, SIDT2]	GO_Biological_Process	RedAngus
Golgi vesicle budding	2	6.89655	0.0644296	[CUL3, MIA3]	GO_Biological_Process	RedAngus
Golgi vesicle transport	5	2.5	0.0652631	[CUL3, DOPEY1, EXOC5, MIA3, TRAPPC11]	GO_Biological_Process	RedAngus
heterophilic cell-cell adhesion via plasma membrane cell adhesion molecules	2	5	0.0896184	[ITGAL, TENM3]	GO_Biological_Process	RedAngus
histone exchange	2	10	0.0444816	[CENPP, ITGB3BP]	GO_Biological_Process	RedAngus
hormone secretion	5	2.60417	0.0622033	[BAD, EFNA5, PRKN, SIDT2, TFR2]	GO_Biological_Process	RedAngus
hormone transport	5	2.5	0.0652631	[BAD, EFNA5, PRKN, SIDT2, TFR2]	GO_Biological_Process	RedAngus
I-kappaB kinase/NF-kappaB signaling	5	2.40385	0.0694796	[CFLAR, FYN, PRKN, RIPK1, TRAF3IP2]	GO_Biological_Process	RedAngus
import across plasma membrane	2	4.87805	0.0922217	[FYN, TFR2]	GO_Biological_Process	RedAngus
inorganic cation import across plasma membrane	2	6.06061	0.070591	[FYN, TFR2]	GO_Biological_Process	RedAngus
inorganic ion import across plasma membrane	2	6.06061	0.070591	[FYN, TFR2]	GO_Biological_Process	RedAngus
insulin secretion	4	3.44828	0.0526265	[BAD, EFNA5, PRKN, SIDT2]	GO_Biological_Process	RedAngus
insulin secretion involved in cellular response to glucose stimulus	3	8.10811	0.0273191	[BAD, EFNA5, SIDT2]	GO_Biological_Process	RedAngus
integrin-mediated signaling pathway	4	5.12821	0.0270871	[CUL3, ITGAL, ITGB3BP, LAT]	GO_Biological_Process	RedAngus
ionotropic glutamate receptor signaling pathway	2	9.52381	0.0465943	[CLN3, GRIA4]	GO_Biological_Process	RedAngus
iron ion transport	2	6.25	0.06962	[SFXN1, TFR2]	GO_Biological_Process	RedAngus
leukocyte apoptotic process	3	4.10959	0.062695	[LYN, RIPK1, TRAF3IP2]	GO_Biological_Process	RedAngus
leukocyte cell-cell adhesion	7	2.7451	0.0319773	[BAD, CCL25, DHPS, EFNB2, ITGAL, LAT, SPN]	GO_Biological_Process	RedAngus
lipopolysaccharide-mediated signaling pathway	2	4.87805	0.0922217	[LYN, SCARB1]	GO_Biological_Process	RedAngus
liver morphogenesis	2	15.3846	0.0319178	[CUL3, GLI1]	GO_Biological_Process	RedAngus
lymphocyte apoptotic process	3	5.55556	0.0410775	[LYN, RIPK1, TRAF3IP2]	GO_Biological_Process	RedAngus
lymphocyte costimulation	2	10	0.0444816	[EFNB2, SPN]	GO_Biological_Process	RedAngus
macromolecular complex disassembly	4	2.63158	0.0818381	[ADD1, CLN3, RDX, UPF1]	GO_Biological_Process	RedAngus
membrane fusion	6	3.24324	0.0287334	[MIGA1, PRKN, SYT4, TBC1D1, TBC1D10B, TBC1D2]	GO_Biological_Process	RedAngus
membrane organization	11	2.11946	0.0270304	[BAD, CLN3, CUL3, MIA3, MIGA1, PRKN, SYT4, TBC1D1, TBC1D10B, TBC1D2, TMEFF2]	GO_Biological_Process	RedAngus
mitochondrial fusion	2	9.52381	0.0465943	[MIGA1, PRKN]	GO_Biological_Process	RedAngus
mitochondrion organization	7	1.74129	0.0971911	[ATG4C, BAD, COX10, MIGA1, MYH14, PRKN, TMEM11]	GO_Biological_Process	RedAngus
mitotic metaphase plate congression	2	5.26316	0.0843676	[CUL3, KIF22]	GO_Biological_Process	RedAngus
modification by symbiont of host morphology or physiology	2	10.5263	0.0419085	[BAD, PRKN]	GO_Biological_Process	RedAngus
modulation by symbiont of host cellular process	2	18.1818	0.0273001	[BAD, PRKN]	GO_Biological_Process	RedAngus
modulation by virus of host morphology or physiology	2	12.5	0.0402648	[BAD, PRKN]	GO_Biological_Process	RedAngus
modulation by virus of host process	2	22.2222	0.0258045	[BAD, PRKN]	GO_Biological_Process	RedAngus
monocyte chemotaxis	2	4.7619	0.0948093	[CCL25, LYN]	GO_Biological_Process	RedAngus
necroptotic process	2	9.09091	0.0491261	[CFLAR, RIPK1]	GO_Biological_Process	RedAngus
necrotic cell death	2	6.66667	0.065439	[CFLAR, RIPK1]	GO_Biological_Process	RedAngus
negative regulation of actin filament bundle assembly	2	11.1111	0.0406311	[PRKN, TMEFF2]	GO_Biological_Process	RedAngus
negative regulation of actin filament depolymerization	2	6.25	0.06962	[ADD1, RDX]	GO_Biological_Process	RedAngus
negative regulation of actin filament polymerization	2	4.87805	0.0922217	[ADD1, RDX]	GO_Biological_Process	RedAngus
negative regulation of cell adhesion	7	3.8674	0.0161774	[C15H11orf34, CCL25, DSCAM, EFNA5, MIA3, RDX, SPN]	GO_Biological_Process	RedAngus
negative regulation of cell migration	5	2.77778	0.0551212	[CCL25, MIA3, PTPRG, TMEFF2, ZMYND8]	GO_Biological_Process	RedAngus
negative regulation of cell motility	5	2.6455	0.0603788	[CCL25, MIA3, PTPRG, TMEFF2, ZMYND8]	GO_Biological_Process	RedAngus
negative regulation of cell-substrate adhesion	2	4.87805	0.0922217	[C15H11orf34, EFNA5]	GO_Biological_Process	RedAngus
negative regulation of cellular component movement	5	2.51256	0.0658198	[CCL25, MIA3, PTPRG, TMEFF2, ZMYND8]	GO_Biological_Process	RedAngus
negative regulation of cytoskeleton organization	4	3.8835	0.0422963	[ADD1, PRKN, RDX, TMEFF2]	GO_Biological_Process	RedAngus
negative regulation of extrinsic apoptotic signaling pathway	3	3.94737	0.0658069	[CFLAR, PELI3, RIPK1]	GO_Biological_Process	RedAngus
negative regulation of locomotion	5	2.39234	0.0698605	[CCL25, MIA3, PTPRG, TMEFF2, ZMYND8]	GO_Biological_Process	RedAngus
negative regulation of supramolecular fiber organization	4	4.12371	0.0393927	[ADD1, PRKN, RDX, TMEFF2]	GO_Biological_Process	RedAngus
neuromuscular process	3	3.26087	0.0863201	[CLN3, PRKN, RBFOX1]	GO_Biological_Process	RedAngus
neuron development	12	1.70455	0.053538	[DSCAM, EFNA5, EFNB2, FYN, LRRC4C, LYN, MARK2, PRKN, SEMA6A, SYT4, TENM3, UNC5C]	GO_Biological_Process	RedAngus
neuron projection development	11	1.83639	0.0560025	[DSCAM, EFNA5, EFNB2, FYN, LRRC4C, LYN, MARK2, PRKN, SEMA6A, SYT4, UNC5C]	GO_Biological_Process	RedAngus
neuron projection guidance	5	3.52113	0.0370332	[DSCAM, EFNA5, EFNB2, SEMA6A, UNC5C]	GO_Biological_Process	RedAngus
neuron projection morphogenesis	10	2.331	0.0256814	[DSCAM, EFNA5, EFNB2, FYN, LRRC4C, MARK2, PRKN, SEMA6A, SYT4, UNC5C]	GO_Biological_Process	RedAngus
organelle fusion	6	3.97351	0.0216573	[MIGA1, PRKN, SYT4, TBC1D1, TBC1D10B, TBC1D2]	GO_Biological_Process	RedAngus
organelle membrane fusion	4	3.10078	0.0625512	[SYT4, TBC1D1, TBC1D10B, TBC1D2]	GO_Biological_Process	RedAngus
organic anion transport	7	1.983	0.0685992	[CLN3, LAT, MFSD10, PLA2G12B, SCARB1, SLCO1A2, SYT4]	GO_Biological_Process	RedAngus
peptide hormone secretion	5	3.37838	0.0392505	[BAD, EFNA5, PRKN, SIDT2, TFR2]	GO_Biological_Process	RedAngus
peptide secretion	8	2.15633	0.0446107	[BAD, EFNA5, LYN, PRKN, SIDT2, SYT4, TFR2, TRAF3IP2]	GO_Biological_Process	RedAngus
plasma membrane bounded cell projection morphogenesis	10	2.25734	0.0278283	[DSCAM, EFNA5, EFNB2, FYN, LRRC4C, MARK2, PRKN, SEMA6A, SYT4, UNC5C]	GO_Biological_Process	RedAngus
polyamine metabolic process	2	13.3333	0.0369618	[DHPS, GADL1]	GO_Biological_Process	RedAngus
positive regulation of cardiac muscle tissue development	2	6.89655	0.0644296	[EFNB2, GLI1]	GO_Biological_Process	RedAngus
positive regulation of catalytic activity	16	1.62933	0.041433	[ADRB1, ARHGAP9, BAD, CCL25, CCS, CFLAR, DNAJB4, GADL1, LAT, LYN, RASGEF1B, RIPK1, SCARB1, TBC1D1, TBC1D10B, TBC1D2]	GO_Biological_Process	RedAngus
positive regulation of cell adhesion	6	2.15054	0.0699839	[BAD, CCL25, DHPS, ECM2, EFNB2, SPN]	GO_Biological_Process	RedAngus
positive regulation of cell cycle G1/S phase transition	2	9.09091	0.0491261	[GLI1, RDX]	GO_Biological_Process	RedAngus
positive regulation of cell cycle phase transition	3	5.55556	0.0410775	[CUL3, GLI1, RDX]	GO_Biological_Process	RedAngus
positive regulation of cell development	12	3.85852	0.00391899	[ADD1, BAD, DSCAM, EFNA5, FYN, LYN, MARK2, PLAG1, PRKN, SEMA6A, SYT4, VWC2L]	GO_Biological_Process	RedAngus
positive regulation of cell differentiation	15	2.4077	0.0122857	[ADD1, BAD, DSCAM, EFNA5, EFNB2, FBN2, FYN, LYN, MARK2, PLAG1, PRKN, RIPK1, SEMA6A, SYT4, VWC2L]	GO_Biological_Process	RedAngus
positive regulation of cell growth	4	4	0.0408012	[DSCAM, EFNA5, PRKN, SYT4]	GO_Biological_Process	RedAngus
positive regulation of cell migration	6	1.875	0.0971027	[C15H11orf34, LYN, MIA3, RDX, SEMA6A, VEGFB]	GO_Biological_Process	RedAngus
positive regulation of cell projection organization	7	3.5533	0.0190944	[DSCAM, EFNA5, FYN, LYN, MARK2, PRKN, SYT4]	GO_Biological_Process	RedAngus
positive regulation of cell-cell adhesion	4	2.45399	0.0933968	[BAD, DHPS, EFNB2, SPN]	GO_Biological_Process	RedAngus
positive regulation of cellular component movement	7	2.05279	0.0636463	[C15H11orf34, DSCAM, LYN, MIA3, RDX, SEMA6A, VEGFB]	GO_Biological_Process	RedAngus
positive regulation of dendrite extension	2	11.1111	0.0406311	[PRKN, SYT4]	GO_Biological_Process	RedAngus
positive regulation of developmental growth	5	4	0.027366	[DSCAM, EFNA5, GLI1, PRKN, SYT4]	GO_Biological_Process	RedAngus
positive regulation of developmental process	17	1.82796	0.0243136	[ADD1, BAD, DSCAM, EFNA5, EFNB2, FBN2, FYN, GLI1, LYN, MARK2, PLAG1, PRKN, RIPK1, SEMA6A, SYT4, VEGFB, VWC2L]	GO_Biological_Process	RedAngus
positive regulation of growth	5	2.82486	0.0525154	[DSCAM, EFNA5, GLI1, PRKN, SYT4]	GO_Biological_Process	RedAngus
positive regulation of GTPase activity	7	2.28758	0.0481394	[ADRB1, ARHGAP9, CCL25, RASGEF1B, TBC1D1, TBC1D10B, TBC1D2]	GO_Biological_Process	RedAngus
positive regulation of hydrolase activity	10	1.91939	0.0430808	[ADRB1, ARHGAP9, BAD, CCL25, DNAJB4, LYN, RASGEF1B, TBC1D1, TBC1D10B, TBC1D2]	GO_Biological_Process	RedAngus
positive regulation of I-kappaB kinase/NF-kappaB signaling	5	3.44828	0.0381069	[CFLAR, FYN, PRKN, RIPK1, TRAF3IP2]	GO_Biological_Process	RedAngus
positive regulation of leukocyte cell-cell adhesion	4	2.8777	0.070221	[BAD, DHPS, EFNB2, SPN]	GO_Biological_Process	RedAngus
positive regulation of lipid metabolic process	3	3.33333	0.0830805	[LYN, MLYCD, SCARB1]	GO_Biological_Process	RedAngus
positive regulation of locomotion	7	1.96078	0.070026	[C15H11orf34, DSCAM, LYN, MIA3, RDX, SEMA6A, VEGFB]	GO_Biological_Process	RedAngus
positive regulation of mitotic cell cycle phase transition	2	4.54545	0.0999354	[CUL3, RDX]	GO_Biological_Process	RedAngus
positive regulation of multicellular organismal process	19	1.70098	0.0261166	[ADRB1, BAD, DSCAM, EFNA5, EFNB2, FBN2, FYN, GLI1, IL12RB2, LYN, MARK2, PLAG1, PRKN, RIPK1, SEMA6A, SPN, SYT4, VEGFB, VWC2L]	GO_Biological_Process	RedAngus
positive regulation of nervous system development	11	3.63036	0.00813099	[DSCAM, EFNA5, FYN, GLI1, LYN, MARK2, PLAG1, PRKN, SEMA6A, SYT4, VWC2L]	GO_Biological_Process	RedAngus
positive regulation of neurogenesis	10	3.98406	0.00562587	[DSCAM, EFNA5, FYN, LYN, MARK2, PLAG1, PRKN, SEMA6A, SYT4, VWC2L]	GO_Biological_Process	RedAngus
positive regulation of neuron death	2	6.25	0.06962	[EFNB2, FYN]	GO_Biological_Process	RedAngus
positive regulation of neuron differentiation	8	4.16667	0.0105447	[DSCAM, EFNA5, FYN, LYN, MARK2, PRKN, SYT4, VWC2L]	GO_Biological_Process	RedAngus
positive regulation of neuron projection development	7	5.46875	0.00878241	[DSCAM, EFNA5, FYN, LYN, MARK2, PRKN, SYT4]	GO_Biological_Process	RedAngus
positive regulation of oxidoreductase activity	2	5.88235	0.0728396	[CCS, SCARB1]	GO_Biological_Process	RedAngus
positive regulation of T cell activation	4	2.98507	0.0654323	[BAD, DHPS, EFNB2, SPN]	GO_Biological_Process	RedAngus
positive regulation of tyrosine phosphorylation of STAT protein	2	5	0.0896184	[FYN, LYN]	GO_Biological_Process	RedAngus
programmed necrotic cell death	2	7.40741	0.0605641	[CFLAR, RIPK1]	GO_Biological_Process	RedAngus
protein complex disassembly	4	3.10078	0.0625512	[ADD1, CLN3, RDX, UPF1]	GO_Biological_Process	RedAngus
protein maturation	5	2.36967	0.0710615	[BAD, CLN3, DHPS, PRKACB, TFR2]	GO_Biological_Process	RedAngus
protein secretion	7	2.02312	0.0654039	[BAD, EFNA5, LYN, PRKN, SIDT2, SYT4, TRAF3IP2]	GO_Biological_Process	RedAngus
regulation of actin cytoskeleton organization	5	2.14592	0.0909053	[ADD1, EFNA5, PRKN, RDX, TMEFF2]	GO_Biological_Process	RedAngus
regulation of actin filament bundle assembly	3	4.16667	0.0618181	[PRKN, RDX, TMEFF2]	GO_Biological_Process	RedAngus
regulation of actin filament depolymerization	2	4.87805	0.0922217	[ADD1, RDX]	GO_Biological_Process	RedAngus
regulation of adherens junction organization	3	6.52174	0.037551	[ADD1, EFNA5, RDX]	GO_Biological_Process	RedAngus
regulation of anatomical structure morphogenesis	11	1.58046	0.0728236	[DSCAM, EFNA5, EFNB2, FYN, GLI1, LRRC4C, MARK2, PRKN, RDX, SYT4, VEGFB]	GO_Biological_Process	RedAngus
regulation of axonogenesis	4	3.53982	0.0495215	[DSCAM, EFNA5, LRRC4C, MARK2]	GO_Biological_Process	RedAngus
regulation of cell adhesion	13	2.6	0.0107298	[BAD, C15H11orf34, CCL25, DHPS, DSCAM, ECM2, EFNA5, EFNB2, LAT, LYN, MIA3, RDX, SPN]	GO_Biological_Process	RedAngus
regulation of cell development	14	2.49554	0.0105707	[ADD1, BAD, DSCAM, EFNA5, EFNB2, FYN, LRRC4C, LYN, MARK2, PLAG1, PRKN, SEMA6A, SYT4, VWC2L]	GO_Biological_Process	RedAngus
regulation of cell differentiation	20	1.71969	0.0231783	[ADD1, BAD, DSCAM, EFNA5, EFNB2, FBN2, FYN, GLI1, IAPP, LRRC4C, LYN, MARK2, NLN, PLAG1, PRKN, RBFOX1, RIPK1, SEMA6A, SYT4, VWC2L]	GO_Biological_Process	RedAngus
regulation of cell migration	12	2.1544	0.0256689	[C15H11orf34, CCL25, LYN, MIA3, PTPRG, RDX, SEMA6A, SST, TMEFF2, UNC5C, VEGFB, ZMYND8]	GO_Biological_Process	RedAngus
regulation of cell morphogenesis	8	2.49221	0.0319751	[DSCAM, EFNA5, FYN, LRRC4C, MARK2, PRKN, RDX, SYT4]	GO_Biological_Process	RedAngus
regulation of cell motility	12	2.04082	0.0274236	[C15H11orf34, CCL25, LYN, MIA3, PTPRG, RDX, SEMA6A, SST, TMEFF2, UNC5C, VEGFB, ZMYND8]	GO_Biological_Process	RedAngus
regulation of cell projection organization	11	2.85714	0.0111106	[CLN3, DSCAM, EFNA5, EFNB2, FYN, LRRC4C, LYN, MARK2, PRKN, RDX, SYT4]	GO_Biological_Process	RedAngus
regulation of cell size	4	3.73832	0.0439817	[ADD1, DSCAM, EFNA5, RDX]	GO_Biological_Process	RedAngus
regulation of cell-cell adhesion	9	3.06122	0.0168165	[BAD, CCL25, DHPS, EFNA5, EFNB2, LAT, LYN, RDX, SPN]	GO_Biological_Process	RedAngus
regulation of cell-matrix adhesion	3	3.75	0.0703039	[C15H11orf34, CCL25, EFNA5]	GO_Biological_Process	RedAngus
regulation of cell-substrate adhesion	4	2.7972	0.0708475	[C15H11orf34, CCL25, ECM2, EFNA5]	GO_Biological_Process	RedAngus
regulation of cellular carbohydrate metabolic process	3	3.33333	0.0830805	[BAD, NLN, PRKN]	GO_Biological_Process	RedAngus
regulation of cellular component movement	13	2.03125	0.0252103	[C15H11orf34, CCL25, DSCAM, LYN, MIA3, PTPRG, RDX, SEMA6A, SST, TMEFF2, UNC5C, VEGFB, ZMYND8]	GO_Biological_Process	RedAngus
regulation of chemotaxis	4	2.8777	0.070221	[DSCAM, EFNB2, LYN, VEGFB]	GO_Biological_Process	RedAngus
regulation of dendrite extension	2	10.5263	0.0419085	[PRKN, SYT4]	GO_Biological_Process	RedAngus
regulation of developmental growth	6	2.62009	0.0441979	[ADRB1, DSCAM, EFNA5, GLI1, PRKN, SYT4]	GO_Biological_Process	RedAngus
regulation of glucokinase activity	2	33.3333	0.0182128	[BAD, PRKN]	GO_Biological_Process	RedAngus
regulation of glucose metabolic process	3	4.05405	0.0635777	[BAD, NLN, PRKN]	GO_Biological_Process	RedAngus
regulation of GTPase activity	9	2.52101	0.025297	[ADRB1, ARHGAP9, CCL25, EFNA5, RASGEF1B, RDX, TBC1D1, TBC1D10B, TBC1D2]	GO_Biological_Process	RedAngus
regulation of hexokinase activity	2	28.5714	0.0204834	[BAD, PRKN]	GO_Biological_Process	RedAngus
regulation of homeostatic process	7	2.1021	0.0602351	[BAD, EFNA5, FYN, IAPP, LYN, SIDT2, UPF1]	GO_Biological_Process	RedAngus
regulation of homotypic cell-cell adhesion	2	10	0.0444816	[LYN, RDX]	GO_Biological_Process	RedAngus
regulation of hormone secretion	5	3.31126	0.0394596	[BAD, EFNA5, PRKN, SIDT2, TFR2]	GO_Biological_Process	RedAngus
regulation of hydrolase activity	14	1.55902	0.0605641	[ADRB1, ARHGAP9, BAD, CCL25, CD2BP2, COL6A3, DNAJB4, EFNA5, LYN, RASGEF1B, RDX, TBC1D1, TBC1D10B, TBC1D2]	GO_Biological_Process	RedAngus
regulation of I-kappaB kinase/NF-kappaB signaling	5	2.65957	0.0610537	[CFLAR, FYN, PRKN, RIPK1, TRAF3IP2]	GO_Biological_Process	RedAngus
regulation of insulin secretion	4	4.3956	0.0374125	[BAD, EFNA5, PRKN, SIDT2]	GO_Biological_Process	RedAngus
regulation of insulin secretion involved in cellular response to glucose stimulus	3	9.09091	0.0253358	[BAD, EFNA5, SIDT2]	GO_Biological_Process	RedAngus
regulation of leukocyte cell-cell adhesion	6	2.64317	0.0437377	[BAD, CCL25, DHPS, EFNB2, LAT, SPN]	GO_Biological_Process	RedAngus
regulation of leukocyte migration	4	2.85714	0.0695805	[CCL25, LYN, MIA3, VEGFB]	GO_Biological_Process	RedAngus
regulation of locomotion	14	2.18409	0.0168049	[C15H11orf34, CCL25, DSCAM, EFNB2, LYN, MIA3, PTPRG, RDX, SEMA6A, SST, TMEFF2, UNC5C, VEGFB, ZMYND8]	GO_Biological_Process	RedAngus
regulation of lymphocyte activation	6	2.02703	0.0798008	[BAD, DHPS, EFNB2, LAT, LYN, SPN]	GO_Biological_Process	RedAngus
regulation of membrane potential	6	1.94805	0.0892375	[BAD, CLN3, GRIA4, KCNK4, MYH14, PRKN]	GO_Biological_Process	RedAngus
regulation of multicellular organismal development	21	1.60305	0.0279484	[ADD1, BAD, DSCAM, EFNA5, EFNB2, FBN2, FYN, GLI1, LRRC4C, LYN, MARK2, NLN, PLAG1, PRKACB, PRKN, RBFOX1, RIPK1, SEMA6A, SYT4, VEGFB, VWC2L]	GO_Biological_Process	RedAngus
regulation of muscle organ development	4	4.25532	0.0401692	[EFNB2, GLI1, NLN, RBFOX1]	GO_Biological_Process	RedAngus
regulation of muscle tissue development	4	4.25532	0.0401692	[EFNB2, GLI1, NLN, RBFOX1]	GO_Biological_Process	RedAngus
regulation of necroptotic process	2	18.1818	0.0273001	[CFLAR, RIPK1]	GO_Biological_Process	RedAngus
regulation of necrotic cell death	2	13.3333	0.0369618	[CFLAR, RIPK1]	GO_Biological_Process	RedAngus
regulation of nervous system development	14	2.58303	0.0118521	[DSCAM, EFNA5, EFNB2, FYN, GLI1, LRRC4C, LYN, MARK2, PLAG1, PRKACB, PRKN, SEMA6A, SYT4, VWC2L]	GO_Biological_Process	RedAngus
regulation of neurogenesis	12	2.59179	0.0123576	[DSCAM, EFNA5, EFNB2, FYN, LRRC4C, LYN, MARK2, PLAG1, PRKN, SEMA6A, SYT4, VWC2L]	GO_Biological_Process	RedAngus
regulation of neuron death	4	2.36686	0.099946	[CLN3, EFNB2, FYN, PRKN]	GO_Biological_Process	RedAngus
regulation of neuron differentiation	10	2.65252	0.0182516	[DSCAM, EFNA5, EFNB2, FYN, LRRC4C, LYN, MARK2, PRKN, SYT4, VWC2L]	GO_Biological_Process	RedAngus
regulation of neuron projection development	9	3.48837	0.011112	[DSCAM, EFNA5, EFNB2, FYN, LRRC4C, LYN, MARK2, PRKN, SYT4]	GO_Biological_Process	RedAngus
regulation of oxidoreductase activity	3	5.66038	0.0403133	[CCS, PRKN, SCARB1]	GO_Biological_Process	RedAngus
regulation of peptide hormone secretion	5	4.46429	0.0265577	[BAD, EFNA5, PRKN, SIDT2, TFR2]	GO_Biological_Process	RedAngus
regulation of peptide secretion	7	2.46479	0.0413289	[BAD, EFNA5, LYN, PRKN, SIDT2, SYT4, TFR2]	GO_Biological_Process	RedAngus
regulation of plasma membrane bounded cell projection organization	11	2.89474	0.0108476	[CLN3, DSCAM, EFNA5, EFNB2, FYN, LRRC4C, LYN, MARK2, PRKN, RDX, SYT4]	GO_Biological_Process	RedAngus
regulation of protein complex disassembly	3	3.79747	0.0694014	[ADD1, RDX, UPF1]	GO_Biological_Process	RedAngus
regulation of protein secretion	6	2.25564	0.0631979	[BAD, EFNA5, LYN, PRKN, SIDT2, SYT4]	GO_Biological_Process	RedAngus
regulation of release of cytochrome c from mitochondria	2	6.45161	0.0686589	[BAD, PRKN]	GO_Biological_Process	RedAngus
regulation of skeletal muscle cell differentiation	2	15.3846	0.0319178	[NLN, RBFOX1]	GO_Biological_Process	RedAngus
regulation of skeletal muscle tissue development	2	4.87805	0.0922217	[NLN, RBFOX1]	GO_Biological_Process	RedAngus
regulation of striated muscle tissue development	4	4.3956	0.0374125	[EFNB2, GLI1, NLN, RBFOX1]	GO_Biological_Process	RedAngus
regulation of T cell activation	5	2.32558	0.0743623	[BAD, DHPS, EFNB2, LAT, SPN]	GO_Biological_Process	RedAngus
regulation of tumor necrosis factor-mediated signaling pathway	2	10	0.0444816	[PELI3, PRKN]	GO_Biological_Process	RedAngus
regulation of vesicle fusion	4	8.33333	0.0166782	[SYT4, TBC1D1, TBC1D10B, TBC1D2]	GO_Biological_Process	RedAngus
regulation of vesicle-mediated transport	8	2.32558	0.0385371	[LYN, PRKN, RDX, SYT4, TBC1D1, TBC1D10B, TBC1D2, TFR2]	GO_Biological_Process	RedAngus
release of cytochrome c from mitochondria	2	4.87805	0.0922217	[BAD, PRKN]	GO_Biological_Process	RedAngus
response to carbohydrate	3	3.33333	0.0830805	[BAD, EFNA5, SIDT2]	GO_Biological_Process	RedAngus
response to drug	9	1.86722	0.0585515	[BAD, EFNA5, FYN, MFSD10, P2RY11, PRKN, RIPK1, SDK1, SYT4]	GO_Biological_Process	RedAngus
response to glucose	3	3.75	0.0703039	[BAD, EFNA5, SIDT2]	GO_Biological_Process	RedAngus
response to hexose	3	3.7037	0.0698917	[BAD, EFNA5, SIDT2]	GO_Biological_Process	RedAngus
response to monosaccharide	3	3.7037	0.0698917	[BAD, EFNA5, SIDT2]	GO_Biological_Process	RedAngus
response to oxygen-containing compound	14	1.59272	0.0587322	[BAD, DNMT1, EFNA5, FYN, IL12RB2, KCNK4, LYN, MARS, P2RY11, RIPK1, SCARB1, SDK1, SIDT2, UPF1]	GO_Biological_Process	RedAngus
response to platelet-derived growth factor	2	16.6667	0.0285824	[FYN, MARS]	GO_Biological_Process	RedAngus
response to tumor necrosis factor	4	2.98507	0.0654323	[CCL25, PELI3, PRKN, RIPK1]	GO_Biological_Process	RedAngus
secretion by cell	10	1.57978	0.0876793	[BAD, EFNA5, EXOC5, LYN, MIA3, PRKN, SIDT2, SYT4, TFR2, TRAF3IP2]	GO_Biological_Process	RedAngus
sensory perception of pain	3	5.76923	0.0414465	[FYN, IAPP, KCNK4]	GO_Biological_Process	RedAngus
signal release	6	2.13523	0.0698725	[BAD, EFNA5, PRKN, SIDT2, SYT4, TFR2]	GO_Biological_Process	RedAngus
sodium-independent organic anion transport	2	8	0.0575522	[MFSD10, SLCO1A2]	GO_Biological_Process	RedAngus
T cell activation	7	1.94444	0.0697126	[BAD, DHPS, EFNB2, FYN, ITGAL, LAT, SPN]	GO_Biological_Process	RedAngus
T cell costimulation	2	11.1111	0.0406311	[EFNB2, SPN]	GO_Biological_Process	RedAngus
taxis	8	1.95599	0.0608981	[CCL25, DSCAM, EFNA5, EFNB2, LYN, SEMA6A, UNC5C, VEGFB]	GO_Biological_Process	RedAngus
type B pancreatic cell development	2	12.5	0.0402648	[BAD, SIDT2]	GO_Biological_Process	RedAngus
type B pancreatic cell differentiation	2	9.52381	0.0465943	[BAD, SIDT2]	GO_Biological_Process	RedAngus
type B pancreatic cell proliferation	2	15.3846	0.0319178	[BAD, SIDT2]	GO_Biological_Process	RedAngus
vesicle budding from membrane	3	7.89474	0.0277828	[CUL3, MIA3, PRKN]	GO_Biological_Process	RedAngus
vesicle fusion	4	3.125	0.0619	[SYT4, TBC1D1, TBC1D10B, TBC1D2]	GO_Biological_Process	RedAngus
vesicle organization	7	2.6616	0.036553	[CUL3, MIA3, PRKN, SYT4, TBC1D1, TBC1D10B, TBC1D2]	GO_Biological_Process	RedAngus
vesicle-mediated transport	16	1.6129	0.0404068	[CLN3, CUL3, DOPEY1, EXOC5, ITGAL, LYN, MIA3, PRKN, RDX, SCARB1, SYT4, TBC1D1, TBC1D10B, TBC1D2, TFR2, TRAPPC11]	GO_Biological_Process	RedAngus
wound healing, spreading of cells	2	8	0.0575522	[C15H11orf34, TMEFF2]	GO_Biological_Process	RedAngus
AGE-RAGE signaling pathway in diabetic complications	2	1.94175	0.0623236	[COL1A1, MAPK10]	KEGG	Simmental
Amoebiasis	2	1.83486	0.0639359	[COL1A1, PRKACA]	KEGG	Simmental
Arrhythmogenic right ventricular cardiomyopathy (ARVC)	2	2.94118	0.0424337	[SGCA, SGCD]	KEGG	Simmental
Cholinergic synapse	3	2.65487	0.0275692	[CACNA1A, KCNQ5, PRKACA]	KEGG	Simmental
Dilated cardiomyopathy (DCM)	3	3.33333	0.029218	[PRKACA, SGCA, SGCD]	KEGG	Simmental
Dopaminergic synapse	3	2.23881	0.0305595	[CACNA1A, MAPK10, PRKACA]	KEGG	Simmental
GABAergic synapse	2	2.24719	0.0542471	[CACNA1A, PRKACA]	KEGG	Simmental
Glutamatergic synapse	2	1.76991	0.0657656	[CACNA1A, PRKACA]	KEGG	Simmental
GnRH signaling pathway	2	2.15054	0.0574817	[MAPK10, PRKACA]	KEGG	Simmental
Hypertrophic cardiomyopathy (HCM)	2	2.46914	0.050109	[SGCA, SGCD]	KEGG	Simmental
Inflammatory mediator regulation of TRP channels	3	2.91262	0.0310161	[MAPK10, PRKACA, TRPM8]	KEGG	Simmental
Morphine addiction	2	2.12766	0.0573595	[CACNA1A, PRKACA]	KEGG	Simmental
Platelet activation	2	1.66667	0.0683192	[COL1A1, PRKACA]	KEGG	Simmental
Progesterone-mediated oocyte maturation	2	2.15054	0.0574817	[MAPK10, PRKACA]	KEGG	Simmental
Protein digestion and absorption	2	1.73913	0.0666673	[COL1A1, COL5A2]	KEGG	Simmental
Relaxin signaling pathway	3	2.22222	0.0286858	[COL1A1, MAPK10, PRKACA]	KEGG	Simmental
Retrograde endocannabinoid signaling	3	1.93548	0.0334968	[CACNA1A, MAPK10, PRKACA]	KEGG	Simmental
Dopaminergic synapse	2	1.66667	0.0683192	[CACNA1A, PRKACA]	KEGG	Simmental
Taste transduction	2	2.43902	0.050032	[CACNA1A, PRKACA]	KEGG	Simmental
Th1 and Th2 cell differentiation	3	2.91262	0.0310161	[MAML2, MAPK10, NFATC3]	KEGG	Simmental
Th17 cell differentiation	3	2.5641	0.0255504	[IL27RA, MAPK10, NFATC3]	KEGG	Simmental
Type II diabetes mellitus	2	4.34783	0.0294759	[CACNA1A, MAPK10]	KEGG	Simmental
Viral myocarditis	2	2.35294	0.0521973	[SGCA, SGCD]	KEGG	Simmental
Wnt signaling pathway	4	2.68456	0.0358103	[MAPK10, NFATC3, PRICKLE2, PRKACA]	KEGG	Simmental
adult locomotory behavior	2	2.53165	0.0490502	[CACNA1A, CHL1]	GO_Biological_Process	Simmental
anatomical structure maturation	2	1.66667	0.0683192	[CACNA1A, NFASC]	GO_Biological_Process	Simmental
antigen receptor-mediated signaling pathway	2	2.08333	0.0583443	[BLK, SPPL3]	GO_Biological_Process	Simmental
axon development	5	1.5015	0.0270534	[CACNA1A, CHL1, FOXP1, NFASC, ROBO1]	GO_Biological_Process	Simmental
axon guidance	4	2.85714	0.085406	[CHL1, FOXP1, NFASC, ROBO1]	GO_Biological_Process	Simmental
axonogenesis	5	1.62338	0.0281174	[CACNA1A, CHL1, FOXP1, NFASC, ROBO1]	GO_Biological_Process	Simmental
cell-cell junction assembly	2	2.85714	0.0435492	[NFASC, PRKACA]	GO_Biological_Process	Simmental
cellular component assembly involved in morphogenesis	2	2.63158	0.0468353	[FOXP1, NFASC]	GO_Biological_Process	Simmental
cellular ketone metabolic process	2	1.5873	0.0698245	[CACNA1A, KDSR]	GO_Biological_Process	Simmental
cellular metabolic compound salvage	2	7.69231	0.0331333	[ADK, MRI1]	GO_Biological_Process	Simmental
cellular response to acid chemical	2	1.85185	0.0640608	[COL1A1, COL5A2]	GO_Biological_Process	Simmental
cellular response to amino acid stimulus	2	4.25532	0.0283567	[COL1A1, COL5A2]	GO_Biological_Process	Simmental
collagen fibril organization	2	5.12821	0.0257084	[COL1A1, COL5A2]	GO_Biological_Process	Simmental
extracellular matrix organization	4	2.39521	0.0407053	[COL1A1, COL5A2, SERPINB5, SMOC2]	GO_Biological_Process	Simmental
extracellular structure organization	4	2.38095	0.0332756	[COL1A1, COL5A2, SERPINB5, SMOC2]	GO_Biological_Process	Simmental
formation of primary germ layer	2	1.8018	0.0648551	[COL5A2, PRKACA]	GO_Biological_Process	Simmental
gland morphogenesis	2	1.88679	0.0631306	[ESRP2, SERPINB5]	GO_Biological_Process	Simmental
immune response-activating cell surface receptor signaling pathway	2	1.8018	0.0648551	[BLK, SPPL3]	GO_Biological_Process	Simmental
immune response-regulating cell surface receptor signaling pathway	2	1.62602	0.0679949	[BLK, SPPL3]	GO_Biological_Process	Simmental
immunoglobulin production	2	2.32558	0.0521143	[FOXP1, IL27RA]	GO_Biological_Process	Simmental
maturation of SSU-rRNA	2	4.25532	0.0283567	[NOL11, UTP4]	GO_Biological_Process	Simmental
muscle cell development	2	1.72414	0.0665461	[FOXP1, SGCD]	GO_Biological_Process	Simmental
negative regulation of cytokine-mediated signaling pathway	2	5.88235	0.0281065	[PALM3, ROBO1]	GO_Biological_Process	Simmental
negative regulation of embryonic development	2	8.69565	0.0302878	[COL5A2, PRKACA]	GO_Biological_Process	Simmental
negative regulation of neuron apoptotic process	2	1.92308	0.0621915	[CACNA1A, CHL1]	GO_Biological_Process	Simmental
negative regulation of neuron death	2	1.5748	0.0697195	[CACNA1A, CHL1]	GO_Biological_Process	Simmental
negative regulation of response to cytokine stimulus	2	5.40541	0.0273015	[PALM3, ROBO1]	GO_Biological_Process	Simmental
neuron projection guidance	4	2.8169	0.0449989	[CHL1, FOXP1, NFASC, ROBO1]	GO_Biological_Process	Simmental
positive regulation of epithelial cell proliferation	2	1.65289	0.0682027	[ESRP2, FOXP1]	GO_Biological_Process	Simmental
positive regulation of nucleocytoplasmic transport	2	2.24719	0.0542471	[PRKACA, SPPL3]	GO_Biological_Process	Simmental
protein trimerization	2	6.25	0.0291171	[COL1A1, TRPM8]	GO_Biological_Process	Simmental
regulation of axonogenesis	2	1.76991	0.0657656	[CACNA1A, ROBO1]	GO_Biological_Process	Simmental
regulation of cytokine-mediated signaling pathway	2	2.77778	0.0434795	[PALM3, ROBO1]	GO_Biological_Process	Simmental
regulation of embryonic development	2	1.96078	0.0624682	[COL5A2, PRKACA]	GO_Biological_Process	Simmental
regulation of epithelial cell proliferation	4	1.76211	0.0268648	[ESRP2, FOXP1, ROBO1, SERPINB5]	GO_Biological_Process	Simmental
regulation of immunoglobulin production	2	4	0.0296469	[FOXP1, IL27RA]	GO_Biological_Process	Simmental
regulation of neuron apoptotic process	2	1.5625	0.069622	[CACNA1A, CHL1]	GO_Biological_Process	Simmental
regulation of production of molecular mediator of immune response	2	2.08333	0.0583443	[FOXP1, IL27RA]	GO_Biological_Process	Simmental
regulation of response to cytokine stimulus	2	2.53165	0.0490502	[PALM3, ROBO1]	GO_Biological_Process	Simmental
response to amino acid	2	3.38983	0.0355389	[COL1A1, COL5A2]	GO_Biological_Process	Simmental
response to temperature stimulus	2	2	0.0615165	[PRKACA, TRPM8]	GO_Biological_Process	Simmental
ribosomal small subunit biogenesis	2	3.07692	0.0401421	[NOL11, UTP4]	GO_Biological_Process	Simmental
sensory perception of light stimulus	2	1.65289	0.0682027	[COL1A1, USH2A]	GO_Biological_Process	Simmental
sensory perception of mechanical stimulus	3	2.47934	0.0253507	[COL1A1, EYA4, USH2A]	GO_Biological_Process	Simmental
sensory perception of sound	3	2.72727	0.0273001	[COL1A1, EYA4, USH2A]	GO_Biological_Process	Simmental
somatic cell DNA recombination	2	3.57143	0.03434	[FOXP1, IL27RA]	GO_Biological_Process	Simmental
somatic diversification of immune receptors	2	3.27869	0.036701	[FOXP1, IL27RA]	GO_Biological_Process	Simmental
somatic diversification of immune receptors via germline recombination within a single locus	2	3.57143	0.03434	[FOXP1, IL27RA]	GO_Biological_Process	Simmental
somatic diversification of immunoglobulins	2	4.08163	0.0295786	[FOXP1, IL27RA]	GO_Biological_Process	Simmental
somatic recombination of immunoglobulin gene segments	2	4.44444	0.0308238	[FOXP1, IL27RA]	GO_Biological_Process	Simmental
spermatid development	2	1.68067	0.0684448	[OCA2, PRKACA]	GO_Biological_Process	Simmental
spermatid differentiation	2	1.63934	0.0680947	[OCA2, PRKACA]	GO_Biological_Process	Simmental
spinal cord development	2	2.8169	0.0435072	[CACNA1A, FOXP1]	GO_Biological_Process	Simmental
sulfur amino acid metabolic process	2	6.66667	0.0307761	[CACNA1A, MRI1]	GO_Biological_Process	Simmental
transmission of nerve impulse	2	3.63636	0.0343291	[CACNA1A, NFASC]	GO_Biological_Process	Simmental
ventral spinal cord development	2	5.12821	0.0257084	[CACNA1A, FOXP1]	GO_Biological_Process	Simmental
Axon guidance	3	1.70455	0.0733123	[PLXNA4, SEMA3D, SEMA3E]	KEGG	Gelbvieh
Butanoate metabolism	2	7.14286	0.0251666	[ABAT, HMGCLL1]	KEGG	Gelbvieh
Cholinergic synapse	3	2.65487	0.0374529	[GNG13, ITPR2, KCNJ12]	KEGG	Gelbvieh
GABAergic synapse	2	2.24719	0.0823669	[ABAT, GNG13]	KEGG	Gelbvieh
Glucagon signaling pathway	2	1.9802	0.093441	[ITPR2, SLC2A2]	KEGG	Gelbvieh
Glutamatergic synapse	2	1.76991	0.103851	[GNG13, ITPR2]	KEGG	Gelbvieh
Insulin resistance	2	1.78571	0.103724	[CD36, SLC2A2]	KEGG	Gelbvieh
Oocyte meiosis	2	1.66667	0.110336	[CPEB3, ITPR2]	KEGG	Gelbvieh
Oxytocin signaling pathway	3	1.94805	0.0609019	[ITPR2, KCNJ12, PPP1R12A]	KEGG	Gelbvieh
Platelet activation	2	1.66667	0.110336	[ITPR2, PPP1R12A]	KEGG	Gelbvieh
Serotonergic synapse	2	1.66667	0.110336	[GNG13, ITPR2]	KEGG	Gelbvieh
Valine, leucine and isoleucine degradation	2	3.92157	0.0480432	[ABAT, HMGCLL1]	KEGG	Gelbvieh
Vascular smooth muscle contraction	2	1.5625	0.11665	[ITPR2, PPP1R12A]	KEGG	Gelbvieh
actin cytoskeleton reorganization	2	2.73973	0.0720545	[BCAS3, SEMA3E]	GO_Biological_Process	Gelbvieh
activation of GTPase activity	2	3.0303	0.0653475	[BCAS3, EVI5]	GO_Biological_Process	Gelbvieh
camera-type eye morphogenesis	2	2.17391	0.0845206	[CALB1, SOX1]	GO_Biological_Process	Gelbvieh
cell-matrix adhesion	4	2.5641	0.0281604	[BCAS3, CDH13, MSLN, SEMA3E]	GO_Biological_Process	Gelbvieh
cell-substrate adhesion	5	2.01613	0.0292583	[BCAS3, CDH13, MSLN, PREX1, SEMA3E]	GO_Biological_Process	Gelbvieh
cellular response to drug	3	1.57068	0.0800549	[ITPR2, PPP1R12A, SMYD3]	GO_Biological_Process	Gelbvieh
cellular response to lipoprotein particle stimulus	2	13.3333	0.0238634	[CD36, CDH13]	GO_Biological_Process	Gelbvieh
cellular response to low-density lipoprotein particle stimulus	2	18.1818	0.022134	[CD36, CDH13]	GO_Biological_Process	Gelbvieh
central nervous system neuron axonogenesis	2	7.40741	0.024503	[PAFAH1B1, PLXNA4]	GO_Biological_Process	Gelbvieh
central nervous system neuron development	3	5.45455	0.026996	[PAFAH1B1, PLXNA4, SOX1]	GO_Biological_Process	Gelbvieh
central nervous system neuron differentiation	4	2.89855	0.0324253	[PAFAH1B1, PLXNA4, SOX1, TULP3]	GO_Biological_Process	Gelbvieh
central nervous system projection neuron axonogenesis	2	9.52381	0.0298405	[PAFAH1B1, PLXNA4]	GO_Biological_Process	Gelbvieh
chromatin assembly	2	1.75439	0.103981	[H3F3C, SMYD3]	GO_Biological_Process	Gelbvieh
cognition	3	1.7341	0.0716774	[CALB1, JAKMIP1, PAFAH1B1]	GO_Biological_Process	Gelbvieh
cranial skeletal system development	2	3.7037	0.0520828	[MTHFD1L, TULP3]	GO_Biological_Process	Gelbvieh
dorsal/ventral neural tube patterning	2	8.69565	0.0280816	[GORAB, TULP3]	GO_Biological_Process	Gelbvieh
dorsal/ventral pattern formation	3	3.7037	0.0242097	[GORAB, SOX1, TULP3]	GO_Biological_Process	Gelbvieh
embryonic cranial skeleton morphogenesis	2	5.12821	0.0354442	[MTHFD1L, TULP3]	GO_Biological_Process	Gelbvieh
embryonic epithelial tube formation	2	1.90476	0.0984116	[MTHFD1L, TULP3]	GO_Biological_Process	Gelbvieh
embryonic neurocranium morphogenesis	2	40	0.0163849	[MTHFD1L, TULP3]	GO_Biological_Process	Gelbvieh
embryonic skeletal system development	2	1.90476	0.0984116	[MTHFD1L, TULP3]	GO_Biological_Process	Gelbvieh
embryonic skeletal system morphogenesis	2	2.5	0.0785023	[MTHFD1L, TULP3]	GO_Biological_Process	Gelbvieh
epidermal cell differentiation	2	1.5748	0.116611	[PAFAH1B1, USH2A]	GO_Biological_Process	Gelbvieh
epidermis development	3	1.50754	0.0812139	[GORAB, PAFAH1B1, USH2A]	GO_Biological_Process	Gelbvieh
epithelial tube formation	2	1.83486	0.10189	[MTHFD1L, TULP3]	GO_Biological_Process	Gelbvieh
establishment of cell polarity	3	3.06122	0.0326822	[BCAS3, FRMD4A, PAFAH1B1]	GO_Biological_Process	Gelbvieh
eye morphogenesis	2	1.5748	0.116611	[CALB1, SOX1]	GO_Biological_Process	Gelbvieh
hair cell differentiation	2	5.26316	0.034849	[PAFAH1B1, USH2A]	GO_Biological_Process	Gelbvieh
homophilic cell adhesion via plasma membrane adhesion molecules	2	1.85185	0.10176	[CDH13, CDH18]	GO_Biological_Process	Gelbvieh
inner ear receptor cell differentiation	2	3.57143	0.0530071	[PAFAH1B1, USH2A]	GO_Biological_Process	Gelbvieh
mechanoreceptor differentiation	2	3.33333	0.05742	[PAFAH1B1, USH2A]	GO_Biological_Process	Gelbvieh
microtubule organizing center organization	3	2.63158	0.0360863	[BCAS3, PAFAH1B1, PPP1R12A]	GO_Biological_Process	Gelbvieh
morphogenesis of embryonic epithelium	2	1.5625	0.11665	[MTHFD1L, TULP3]	GO_Biological_Process	Gelbvieh
negative chemotaxis	3	9.09091	0.0180934	[PLXNA4, SEMA3D, SEMA3E]	GO_Biological_Process	Gelbvieh
negative regulation of binding	2	1.76991	0.103851	[ARHGAP28, CRMP1]	GO_Biological_Process	Gelbvieh
negative regulation of cell adhesion	3	1.65746	0.0770127	[BCAS3, CDH13, SEMA3E]	GO_Biological_Process	Gelbvieh
negative regulation of cell-matrix adhesion	2	7.69231	0.0238381	[BCAS3, SEMA3E]	GO_Biological_Process	Gelbvieh
negative regulation of cell-substrate adhesion	2	4.87805	0.0366314	[BCAS3, SEMA3E]	GO_Biological_Process	Gelbvieh
neural tube closure	2	2.73973	0.0720545	[MTHFD1L, TULP3]	GO_Biological_Process	Gelbvieh
neural tube development	3	2.14286	0.0525286	[GORAB, MTHFD1L, TULP3]	GO_Biological_Process	Gelbvieh
neural tube formation	2	2.29885	0.0818216	[MTHFD1L, TULP3]	GO_Biological_Process	Gelbvieh
neural tube patterning	2	5.12821	0.0354442	[GORAB, TULP3]	GO_Biological_Process	Gelbvieh
neuromuscular process	3	3.26087	0.028658	[CSMD1, PAFAH1B1, RBFOX1]	GO_Biological_Process	Gelbvieh
neuromuscular process controlling balance	2	4.16667	0.0452587	[PAFAH1B1, RBFOX1]	GO_Biological_Process	Gelbvieh
neuron migration	2	1.8018	0.103601	[PAFAH1B1, SOX1]	GO_Biological_Process	Gelbvieh
Notch signaling pathway	2	1.6	0.11505	[GRIP2, ZMIZ1]	GO_Biological_Process	Gelbvieh
nucleosome assembly	2	2.04082	0.0928608	[H3F3C, SMYD3]	GO_Biological_Process	Gelbvieh
nucleosome organization	2	1.63934	0.111942	[H3F3C, SMYD3]	GO_Biological_Process	Gelbvieh
nucleus organization	2	2	0.0932444	[NUP205, PAFAH1B1]	GO_Biological_Process	Gelbvieh
positive regulation of cell morphogenesis involved in differentiation	2	2.27273	0.0820931	[PAFAH1B1, PREX1]	GO_Biological_Process	Gelbvieh
positive regulation of cell-substrate adhesion	2	2.43902	0.0790457	[CDH13, PREX1]	GO_Biological_Process	Gelbvieh
positive regulation of embryonic development	2	5.88235	0.0324656	[GORAB, PAFAH1B1]	GO_Biological_Process	Gelbvieh
positive regulation of GTPase activity	5	1.63399	0.0356418	[ADAP2, BCAS3, EVI5, PREX1, RASGEF1B]	GO_Biological_Process	Gelbvieh
positive regulation of smoothened signaling pathway	2	8	0.0257472	[EVC, GORAB]	GO_Biological_Process	Gelbvieh
primary neural tube formation	2	2.5	0.0785023	[MTHFD1L, TULP3]	GO_Biological_Process	Gelbvieh
protein-DNA complex assembly	3	1.875	0.0641423	[H3F3C, PSMC4, SMYD3]	GO_Biological_Process	Gelbvieh
protein-DNA complex subunit organization	3	1.63043	0.0771935	[H3F3C, PSMC4, SMYD3]	GO_Biological_Process	Gelbvieh
regulation of actin cytoskeleton reorganization	2	8	0.0257472	[BCAS3, SEMA3E]	GO_Biological_Process	Gelbvieh
regulation of cell morphogenesis involved in differentiation	3	1.65746	0.0770127	[PAFAH1B1, PLXNA4, PREX1]	GO_Biological_Process	Gelbvieh
regulation of cell-matrix adhesion	3	3.75	0.0246195	[BCAS3, CDH13, SEMA3E]	GO_Biological_Process	Gelbvieh
regulation of cell-substrate adhesion	4	2.7972	0.0276096	[BCAS3, CDH13, PREX1, SEMA3E]	GO_Biological_Process	Gelbvieh
regulation of cytosolic calcium ion concentration	3	1.5625	0.0796712	[CALB1, CD36, ITPR2]	GO_Biological_Process	Gelbvieh
regulation of embryonic development	3	2.94118	0.0337243	[GORAB, PAFAH1B1, TULP3]	GO_Biological_Process	Gelbvieh
regulation of GTPase activity	6	1.68067	0.0269829	[ADAP2, BCAS3, EVI5, PAFAH1B1, PREX1, RASGEF1B]	GO_Biological_Process	Gelbvieh
regulation of peptidyl-serine phosphorylation	2	1.55039	0.116694	[PLCL2, SMYD3]	GO_Biological_Process	Gelbvieh
regulation of smoothened signaling pathway	3	5.17241	0.0235823	[EVC, GORAB, TULP3]	GO_Biological_Process	Gelbvieh
regulation of smoothened signaling pathway involved in dorsal/ventral neural tube patterning	2	25	0.0151577	[GORAB, TULP3]	GO_Biological_Process	Gelbvieh
response to lipoprotein particle	2	13.3333	0.0238634	[CD36, CDH13]	GO_Biological_Process	Gelbvieh
response to xenobiotic stimulus	2	2.40964	0.0793227	[ABAT, SMYD3]	GO_Biological_Process	Gelbvieh
RNA modification	2	1.68067	0.110256	[AARS2, RPUSD1]	GO_Biological_Process	Gelbvieh
semaphorin-plexin signaling pathway	2	7.69231	0.0238381	[PLXNA4, SEMA3E]	GO_Biological_Process	Gelbvieh
sensory perception of taste	2	4.08163	0.0457759	[CD36, GNG13]	GO_Biological_Process	Gelbvieh
smoothened signaling pathway	3	2.88462	0.0342689	[EVC, GORAB, TULP3]	GO_Biological_Process	Gelbvieh
smoothened signaling pathway involved in dorsal/ventral neural tube patterning	2	15.3846	0.0249645	[GORAB, TULP3]	GO_Biological_Process	Gelbvieh
spinal cord development	2	2.8169	0.0699558	[SOX1, TULP3]	GO_Biological_Process	Gelbvieh
spinal cord dorsal/ventral patterning	2	10	0.0297858	[SOX1, TULP3]	GO_Biological_Process	Gelbvieh
spinal cord patterning	2	9.09091	0.0276932	[SOX1, TULP3]	GO_Biological_Process	Gelbvieh
sprouting angiogenesis	2	3.38983	0.0569926	[CDH13, SEMA3E]	GO_Biological_Process	Gelbvieh
tRNA modification	2	2.98507	0.0643056	[AARS2, RPUSD1]	GO_Biological_Process	Gelbvieh
tRNA processing	2	2.0202	0.093051	[AARS2, RPUSD1]	GO_Biological_Process	Gelbvieh
tube closure	2	2.73973	0.0720545	[MTHFD1L, TULP3]	GO_Biological_Process	Gelbvieh
tube formation	3	2.43902	0.0428603	[BCAS3, MTHFD1L, TULP3]	GO_Biological_Process	Gelbvieh
vasculogenesis	2	3.33333	0.05742	[ASB4, ZMIZ1]	GO_Biological_Process	Gelbvieh
