# Supplementary material for: Powerful detection of polygenic selection and evidence of environmental adaptation in US beef cattle
Source: PLoS Genet. 2021 Jul 22;17(7):e1009652. doi: 10.1371/journal.pgen.1009652 (PMC8297814; doi:10.1371/journal.pgen.1009652)
Supplement: S8 Table — TSEA from TissueEnrich software using Human Protein Atlas gene expression data. Enrichment analysis carried out for candidate genes within 10 kb of significant envGWAS SNPs. For each test, we report the number of tissue specific genes, their average fold change, and the FDR-corrected log10 p-value for tissue enriched expression. (XLSX) [file pgen.1009652.s021.xlsx]

## Sheet: S8 Table
Log10PValue	Tissue.Specific.Genes	fold.change	samples	Tissue	Dataset
0	1	0.768431	5	Adipose Tissue	RedAngus
0.00696226	4	2.00204	3	Adrenal Gland	RedAngus
0	0	0	3	Appendix	RedAngus
0	2	0.865121	4	Bone Marrow	RedAngus
0	0	0	4	Breast	RedAngus
1.77503	24	2.07905	3	Cerebral Cortex	RedAngus
0.216665	4	3.26583	2	Cervix, uterine	RedAngus
0	0	0	13	Colon	RedAngus
0	4	1.5598	2	Duodenum	RedAngus
0	1	1.07077	5	Endometrium	RedAngus
0	0	0	3	Esophagus	RedAngus
0	1	0.279729	5	Fallopian Tube	RedAngus
0	0	0	3	Gallbladder	RedAngus
0	1	0.634142	4	Heart Muscle	RedAngus
0	2	0.748615	9	Kidney	RedAngus
0	2	0.603387	10	Liver	RedAngus
0	1	0.680382	9	Lung	RedAngus
0	2	1.00102	5	Lymph Node	RedAngus
0	1	0.933095	3	Ovary	RedAngus
0	1	1.74178	2	Pancreas	RedAngus
0.140217	6	2.1474	8	Placenta	RedAngus
0	2	1.31953	9	Prostate	RedAngus
0	0	0	4	Rectum	RedAngus
0	0	0	3	Salivary Gland	RedAngus
0	1	0.733895	3	Seminal Vesicle	RedAngus
0	3	1.18042	5	Skeletal Muscle	RedAngus
0	2	0.543174	3	Skin	RedAngus
0.00696226	5	1.8451	4	Small Intestine	RedAngus
0	1	1.45148	3	Smooth Muscle	RedAngus
0	2	0.819018	5	Spleen	RedAngus
0	1	0.772978	4	Stomach	RedAngus
0	6	0.339896	10	Testis	RedAngus
0	1	0.473309	5	Thyroid Gland	RedAngus
0	0	0	5	Tonsil	RedAngus
0	0	0	2	Urinary Bladder	RedAngus
0	0	0	5	Adipose Tissue	Simmental
0	0	0	3	Adrenal Gland	Simmental
0	1	1.57922	3	Appendix	Simmental
0	1	0.983093	4	Bone Marrow	Simmental
0	0	0	4	Breast	Simmental
0	9	1.77191	3	Cerebral Cortex	Simmental
0	0	0	2	Cervix, uterine	Simmental
0	0	0	13	Colon	Simmental
0	0	0	2	Duodenum	Simmental
0	0	0	5	Endometrium	Simmental
0	1	1.15523	3	Esophagus	Simmental
0	2	1.27149	5	Fallopian Tube	Simmental
0	0	0	3	Gallbladder	Simmental
0	2	2.88247	4	Heart Muscle	Simmental
0	1	0.850699	9	Kidney	Simmental
0	1	0.685667	10	Liver	Simmental
0	0	0	9	Lung	Simmental
0	1	1.13752	5	Lymph Node	Simmental
0	0	0	3	Ovary	Simmental
0	0	0	2	Pancreas	Simmental
0	0	0	8	Placenta	Simmental
0	1	1.49946	9	Prostate	Simmental
0	0	0	4	Rectum	Simmental
0	0	0	3	Salivary Gland	Simmental
0	1	1.66794	3	Seminal Vesicle	Simmental
0	2	1.78852	5	Skeletal Muscle	Simmental
0	2	1.23449	3	Skin	Simmental
0	0	0	4	Small Intestine	Simmental
0	0	0	3	Smooth Muscle	Simmental
0	1	0.930702	5	Spleen	Simmental
0	0	0	4	Stomach	Simmental
0	9	1.15874	10	Testis	Simmental
0	2	2.15141	5	Thyroid Gland	Simmental
0	1	1.62237	5	Tonsil	Simmental
0	0	0	2	Urinary Bladder	Simmental
0	1	1.35606	5	Adipose Tissue	Gelbvieh
0	2	1.76651	3	Adrenal Gland	Gelbvieh
0	0	0	3	Appendix	Gelbvieh
0	0	0	4	Bone Marrow	Gelbvieh
0	0	0	4	Breast	Gelbvieh
1.62042	16	2.44594	3	Cerebral Cortex	Gelbvieh
0	1	1.44081	2	Cervix, uterine	Gelbvieh
0	0	0	13	Colon	Gelbvieh
0	1	0.688147	2	Duodenum	Gelbvieh
0	1	1.88959	5	Endometrium	Gelbvieh
0	1	0.897002	3	Esophagus	Gelbvieh
0	3	1.48092	5	Fallopian Tube	Gelbvieh
0	0	0	3	Gallbladder	Gelbvieh
0	1	1.11907	4	Heart Muscle	Gelbvieh
0	2	1.32109	9	Kidney	Gelbvieh
0	3	1.5972	10	Liver	Gelbvieh
0	1	1.20067	9	Lung	Gelbvieh
0	0	0	5	Lymph Node	Gelbvieh
0	0	0	3	Ovary	Gelbvieh
0	0	0	2	Pancreas	Gelbvieh
0	2	1.26317	8	Placenta	Gelbvieh
0	0	0	9	Prostate	Gelbvieh
0	0	0	4	Rectum	Gelbvieh
0	0	0	3	Salivary Gland	Gelbvieh
0	0	0	3	Seminal Vesicle	Gelbvieh
0.00579936	4	2.77746	5	Skeletal Muscle	Gelbvieh
0	0	0	3	Skin	Gelbvieh
0	1	0.651213	4	Small Intestine	Gelbvieh
0	0	0	3	Smooth Muscle	Gelbvieh
0	1	0.722663	5	Spleen	Gelbvieh
0	0	0	4	Stomach	Gelbvieh
0	12	1.19963	10	Testis	Gelbvieh
0	2	1.6705	5	Thyroid Gland	Gelbvieh
0	0	0	5	Tonsil	Gelbvieh
0	1	3.49287	2	Urinary Bladder	Gelbvieh
