# Supplementary material for: Powerful detection of polygenic selection and evidence of environmental adaptation in US beef cattle
Source: PLoS Genet. 2021 Jul 22;17(7):e1009652. doi: 10.1371/journal.pgen.1009652 (PMC8297814; doi:10.1371/journal.pgen.1009652)
Supplement: S9 Table — Enrichment significance values for four specificity index thresholds (pSI) of 25 human tissues types. Each combination of stringency for enrichment (pSI) and tissue reports a p-value for Fisher’s Exact Test and a Benjamini Hochberg corrected p-value reported in parentheses. Tissue-gene-set combinations that are significant (Benjamini-Hochberg p-value < 0.1) are highlighted in red, those that are suggestive (raw p-value < 0.1) are highlighted in green. (XLSX) [file pgen.1009652.s022.xlsx]

## Sheet: S9 Table
Tissues and P-Values	0.05	0.01	0.001	0.0001	Dataset
Adipose Tissue	0.607 ( 0.993 )	0.748 ( 1.0 )	1.0 ( 1.0 )	1.0 ( 1.0 )	RedAngus
Adrenal Gland	0.064 ( 0.535 )	0.077 ( 0.966 )	0.089 ( 0.744 )	0.191 ( 1.0 )	RedAngus
Blood	0.973 ( 0.993 )	0.48 ( 1.0 )	1.0 ( 1.0 )	1.0 ( 1.0 )	RedAngus
Blood Vessel	0.313 ( 0.993 )	0.472 ( 1.0 )	0.191 ( 1.0 )	1.0 ( 1.0 )	RedAngus
Brain	0.006 ( 0.144 )	0.002 ( 0.055 )	0.006 ( 0.152 )	0.194 ( 1.0 )	RedAngus
Breast	0.74 ( 0.993 )	1.0 ( 1.0 )	1.0 ( 1.0 )	1.0 ( 1.0 )	RedAngus
Colon	0.586 ( 0.993 )	1.0 ( 1.0 )	1.0 ( 1.0 )	1.0 ( 1.0 )	RedAngus
Esophagus	0.985 ( 0.993 )	1.0 ( 1.0 )	1.0 ( 1.0 )	1.0 ( 1.0 )	RedAngus
Fallopian Tube	0.195 ( 0.993 )	1.0 ( 1.0 )	1.0 ( 1.0 )	1.0 ( 1.0 )	RedAngus
Heart	0.048 ( 0.535 )	0.293 ( 1.0 )	1.0 ( 1.0 )	1.0 ( 1.0 )	RedAngus
Kidney	0.861 ( 0.993 )	0.56 ( 1.0 )	1.0 ( 1.0 )	1.0 ( 1.0 )	RedAngus
Liver	0.541 ( 0.993 )	0.876 ( 1.0 )	0.635 ( 1.0 )	1.0 ( 1.0 )	RedAngus
Lung	0.625 ( 0.993 )	0.27 ( 1.0 )	1.0 ( 1.0 )	1.0 ( 1.0 )	RedAngus
Muscle	0.2 ( 0.993 )	0.296 ( 1.0 )	1.0 ( 1.0 )	1.0 ( 1.0 )	RedAngus
Nerve	0.781 ( 0.993 )	0.372 ( 1.0 )	0.395 ( 1.0 )	1.0 ( 1.0 )	RedAngus
Ovary	0.781 ( 0.993 )	1.0 ( 1.0 )	1.0 ( 1.0 )	1.0 ( 1.0 )	RedAngus
Pancreas	0.586 ( 0.993 )	0.562 ( 1.0 )	0.286 ( 1.0 )	1.0 ( 1.0 )	RedAngus
Pituitary	0.462 ( 0.993 )	0.599 ( 1.0 )	0.054 ( 0.67 )	1.0 ( 1.0 )	RedAngus
Prostate	0.767 ( 0.993 )	0.441 ( 1.0 )	0.269 ( 1.0 )	1.0 ( 1.0 )	RedAngus
Skin	0.691 ( 0.993 )	0.979 ( 1.0 )	1.0 ( 1.0 )	1.0 ( 1.0 )	RedAngus
Stomach	0.951 ( 0.993 )	0.241 ( 1.0 )	1.0 ( 1.0 )	1.0 ( 1.0 )	RedAngus
Testis	0.993 ( 0.993 )	0.997 ( 1.0 )	0.999 ( 1.0 )	0.988 ( 1.0 )	RedAngus
Thyroid	0.97 ( 0.993 )	0.864 ( 1.0 )	1.0 ( 1.0 )	1.0 ( 1.0 )	RedAngus
Uterus	0.654 ( 0.993 )	1.0 ( 1.0 )	1.0 ( 1.0 )	1.0 ( 1.0 )	RedAngus
Vagina	0.811 ( 0.993 )	1.0 ( 1.0 )	1.0 ( 1.0 )	1.0 ( 1.0 )	RedAngus
Adipose Tissue	0.771 ( 0.903 )	1.0 ( 1.0 )	1.0 ( 1.0 )	1.0 ( 1.0 )	Simmental
Adrenal Gland	0.964 ( 0.964 )	0.634 ( 1.0 )	1.0 ( 1.0 )	1.0 ( 1.0 )	Simmental
Blood	0.881 ( 0.957 )	0.87 ( 1.0 )	1.0 ( 1.0 )	1.0 ( 1.0 )	Simmental
Blood Vessel	0.022 ( 0.139 )	1.0 ( 1.0 )	1.0 ( 1.0 )	1.0 ( 1.0 )	Simmental
Brain	0.43 ( 0.716 )	0.323 ( 1.0 )	0.518 ( 1.0 )	0.489 ( 1.0 )	Simmental
Breast	0.377 ( 0.673 )	1.0 ( 1.0 )	1.0 ( 1.0 )	1.0 ( 1.0 )	Simmental
Colon	0.494 ( 0.723 )	1.0 ( 1.0 )	1.0 ( 1.0 )	1.0 ( 1.0 )	Simmental
Esophagus	0.501 ( 0.723 )	0.549 ( 1.0 )	1.0 ( 1.0 )	1.0 ( 1.0 )	Simmental
Fallopian Tube	0.017 ( 0.139 )	1.0 ( 1.0 )	1.0 ( 1.0 )	1.0 ( 1.0 )	Simmental
Heart	0.033 ( 0.139 )	0.567 ( 1.0 )	1.0 ( 1.0 )	1.0 ( 1.0 )	Simmental
Kidney	0.521 ( 0.723 )	1.0 ( 1.0 )	1.0 ( 1.0 )	1.0 ( 1.0 )	Simmental
Liver	0.198 ( 0.551 )	0.469 ( 1.0 )	1.0 ( 1.0 )	1.0 ( 1.0 )	Simmental
Lung	0.93 ( 0.964 )	1.0 ( 1.0 )	1.0 ( 1.0 )	1.0 ( 1.0 )	Simmental
Muscle	0.003 ( 0.073 )	0.033 ( 0.818 )	0.249 ( 1.0 )	1.0 ( 1.0 )	Simmental
Nerve	0.318 ( 0.661 )	0.071 ( 0.836 )	1.0 ( 1.0 )	1.0 ( 1.0 )	Simmental
Ovary	0.244 ( 0.554 )	1.0 ( 1.0 )	1.0 ( 1.0 )	1.0 ( 1.0 )	Simmental
Pancreas	0.71 ( 0.888 )	1.0 ( 1.0 )	1.0 ( 1.0 )	1.0 ( 1.0 )	Simmental
Pituitary	0.708 ( 0.888 )	0.903 ( 1.0 )	1.0 ( 1.0 )	1.0 ( 1.0 )	Simmental
Prostate	0.026 ( 0.139 )	0.483 ( 1.0 )	0.129 ( 1.0 )	1.0 ( 1.0 )	Simmental
Skin	0.367 ( 0.673 )	0.818 ( 1.0 )	0.521 ( 1.0 )	0.297 ( 1.0 )	Simmental
Stomach	0.137 ( 0.428 )	0.528 ( 1.0 )	1.0 ( 1.0 )	1.0 ( 1.0 )	Simmental
Testis	0.794 ( 0.903 )	0.627 ( 1.0 )	0.907 ( 1.0 )	1.0 ( 1.0 )	Simmental
Thyroid	0.079 ( 0.283 )	0.584 ( 1.0 )	1.0 ( 1.0 )	1.0 ( 1.0 )	Simmental
Uterus	0.226 ( 0.554 )	0.1 ( 0.836 )	1.0 ( 1.0 )	1.0 ( 1.0 )	Simmental
Vagina	0.028 ( 0.139 )	0.251 ( 1.0 )	1.0 ( 1.0 )	1.0 ( 1.0 )	Simmental
Adipose Tissue	0.296 ( 0.871 )	0.185 ( 0.881 )	0.134 ( 1.0 )	1.0 ( 1.0 )	Gelbvieh
Adrenal Gland	0.415 ( 0.871 )	0.731 ( 0.962 )	0.25 ( 1.0 )	1.0 ( 1.0 )	Gelbvieh
Blood	0.895 ( 0.954 )	0.93 ( 1.0 )	1.0 ( 1.0 )	1.0 ( 1.0 )	Gelbvieh
Blood Vessel	0.507 ( 0.871 )	0.601 ( 0.957 )	1.0 ( 1.0 )	1.0 ( 1.0 )	Gelbvieh
Brain	0.0002726 ( 0.007 )	0.001 ( 0.028 )	0.007 ( 0.182 )	0.216 ( 1.0 )	Gelbvieh
Breast	0.067 ( 0.559 )	0.473 ( 0.957 )	1.0 ( 1.0 )	1.0 ( 1.0 )	Gelbvieh
Colon	0.704 ( 0.909 )	0.541 ( 0.957 )	1.0 ( 1.0 )	1.0 ( 1.0 )	Gelbvieh
Esophagus	0.461 ( 0.871 )	0.276 ( 0.957 )	1.0 ( 1.0 )	1.0 ( 1.0 )	Gelbvieh
Fallopian Tube	0.937 ( 0.954 )	1.0 ( 1.0 )	1.0 ( 1.0 )	1.0 ( 1.0 )	Gelbvieh
Heart	0.047 ( 0.559 )	0.666 ( 0.962 )	1.0 ( 1.0 )	1.0 ( 1.0 )	Gelbvieh
Kidney	0.729 ( 0.909 )	0.501 ( 0.957 )	0.388 ( 1.0 )	1.0 ( 1.0 )	Gelbvieh
Liver	0.764 ( 0.909 )	0.613 ( 0.957 )	0.439 ( 1.0 )	0.183 ( 1.0 )	Gelbvieh
Lung	0.651 ( 0.904 )	0.783 ( 0.979 )	0.212 ( 1.0 )	1.0 ( 1.0 )	Gelbvieh
Muscle	0.333 ( 0.871 )	0.471 ( 0.957 )	1.0 ( 1.0 )	1.0 ( 1.0 )	Gelbvieh
Nerve	0.514 ( 0.871 )	0.13 ( 0.881 )	1.0 ( 1.0 )	1.0 ( 1.0 )	Gelbvieh
Ovary	0.148 ( 0.741 )	0.567 ( 0.957 )	1.0 ( 1.0 )	1.0 ( 1.0 )	Gelbvieh
Pancreas	0.954 ( 0.954 )	1.0 ( 1.0 )	1.0 ( 1.0 )	1.0 ( 1.0 )	Gelbvieh
Pituitary	0.139 ( 0.741 )	0.078 ( 0.881 )	0.559 ( 1.0 )	1.0 ( 1.0 )	Gelbvieh
Prostate	0.349 ( 0.871 )	0.211 ( 0.881 )	1.0 ( 1.0 )	1.0 ( 1.0 )	Gelbvieh
Skin	0.601 ( 0.884 )	1.0 ( 1.0 )	1.0 ( 1.0 )	1.0 ( 1.0 )	Gelbvieh
Stomach	0.877 ( 0.954 )	1.0 ( 1.0 )	1.0 ( 1.0 )	1.0 ( 1.0 )	Gelbvieh
Testis	0.308 ( 0.871 )	0.21 ( 0.881 )	0.756 ( 1.0 )	0.719 ( 1.0 )	Gelbvieh
Thyroid	0.558 ( 0.871 )	0.314 ( 0.957 )	0.27 ( 1.0 )	1.0 ( 1.0 )	Gelbvieh
Uterus	0.213 ( 0.871 )	0.506 ( 0.957 )	1.0 ( 1.0 )	1.0 ( 1.0 )	Gelbvieh
Vagina	0.548 ( 0.871 )	0.72 ( 0.962 )	1.0 ( 1.0 )	1.0 ( 1.0 )	Gelbvieh
