# Supplementary material for: Powerful detection of polygenic selection and evidence of environmental adaptation in US beef cattle
Source: PLoS Genet. 2021 Jul 22;17(7):e1009652. doi: 10.1371/journal.pgen.1009652 (PMC8297814; doi:10.1371/journal.pgen.1009652)
Supplement: S10 Table — Enrichment significance values for four specificity index thresholds (pSI) of six brain regions and 35 brain cell types. Each combination of stringency for enrichment (pSI) and brain region/cell type reports a p-value for Fisher’s Exact Test and a Benjamini Hochberg corrected p-value reported in parentheses. Combinations that are significant (Benjamini-Hochberg p-value < 0.1) are highlighted in red, those that are suggestive (raw p-value < 0.1) are highlighted in green. (XLSX) [file pgen.1009652.s023.xlsx]

## Sheet: S10 Table
Brain Regions or Cell Types and Development and P-Values	0.05	0.01	0.001	0.0001	Dataset
Amygdala.Young.Adulthood	0.392 ( 0.784)	1.000 ( 1.000)	1.000 ( 1.000)	1.000 ( 1.000)	RedAngus
Cerebellum.Young.Adulthood	0.096 ( 0.578)	0.713 ( 1.000)	1.000 ( 1.000)	1.000 ( 1.000)	RedAngus
Cortex.Young.Adulthood	0.871 ( 0.949)	0.736 ( 1.000)	1.000 ( 1.000)	1.000 ( 1.000)	RedAngus
Hippocampus.Young.Adulthood	0.244 ( 0.731)	1.000 ( 1.000)	1.000 ( 1.000)	1.000 ( 1.000)	RedAngus
Striatum.Young.Adulthood	0.949 ( 0.949)	0.541 ( 1.000)	0.419 ( 1.000)	1.000 ( 1.000)	RedAngus
Thalamus.Young.Adulthood	0.922 ( 0.949)	0.623 ( 1.000)	1.000 ( 1.000)	1.000 ( 1.000)	RedAngus
RetR.Rods	0.588 ( 1.000)	0.350 ( 1.000)	0.591 ( 1.000)	1.000 ( 1.000)	RedAngus
Hyp	0.897 ( 1.000)	1.000 ( 1.000)	1.000 ( 1.000)	1.000 ( 1.000)	RedAngus
Hyp.Hcrt	0.916 ( 1.000)	0.685 ( 1.000)	1.000 ( 1.000)	1.000 ( 1.000)	RedAngus
BF	0.884 ( 1.000)	1.000 ( 1.000)	1.000 ( 1.000)	1.000 ( 1.000)	RedAngus
BF.Chat	0.853 ( 1.000)	1.000 ( 1.000)	1.000 ( 1.000)	1.000 ( 1.000)	RedAngus
BS	1.000 ( 1.000)	1.000 ( 1.000)	1.000 ( 1.000)	1.000 ( 1.000)	RedAngus
BS.Chat	0.947 ( 1.000)	1.000 ( 1.000)	1.000 ( 1.000)	1.000 ( 1.000)	RedAngus
BS.Slc6a4	0.676 ( 1.000)	1.000 ( 1.000)	1.000 ( 1.000)	1.000 ( 1.000)	RedAngus
Cb	0.703 ( 1.000)	1.000 ( 1.000)	1.000 ( 1.000)	1.000 ( 1.000)	RedAngus
Cb.Septin4	0.903 ( 1.000)	0.887 ( 1.000)	0.635 ( 1.000)	0.400 ( 1.000)	RedAngus
Cb.Pcp2	0.660 ( 1.000)	0.515 ( 1.000)	1.000 ( 1.000)	1.000 ( 1.000)	RedAngus
Cb.Neurod1	0.662 ( 1.000)	1.000 ( 1.000)	1.000 ( 1.000)	1.000 ( 1.000)	RedAngus
Cb.Lypd6	0.857 ( 1.000)	1.000 ( 1.000)	1.000 ( 1.000)	1.000 ( 1.000)	RedAngus
Cb.Grp	0.875 ( 1.000)	1.000 ( 1.000)	1.000 ( 1.000)	1.000 ( 1.000)	RedAngus
Cb.Grm2	0.921 ( 1.000)	0.576 ( 1.000)	1.000 ( 1.000)	1.000 ( 1.000)	RedAngus
Cb.Fthfd	0.982 ( 1.000)	0.903 ( 1.000)	1.000 ( 1.000)	1.000 ( 1.000)	RedAngus
Cb.Cnp	0.998 ( 1.000)	1.000 ( 1.000)	1.000 ( 1.000)	1.000 ( 1.000)	RedAngus
Cpu	0.912 ( 1.000)	1.000 ( 1.000)	1.000 ( 1.000)	1.000 ( 1.000)	RedAngus
Cpu.D2	0.925 ( 1.000)	1.000 ( 1.000)	1.000 ( 1.000)	1.000 ( 1.000)	RedAngus
Cpu.D1	0.954 ( 1.000)	0.801 ( 1.000)	1.000 ( 1.000)	1.000 ( 1.000)	RedAngus
Cpu.Chat	0.678 ( 1.000)	1.000 ( 1.000)	1.000 ( 1.000)	1.000 ( 1.000)	RedAngus
Ctx	0.325 ( 1.000)	1.000 ( 1.000)	1.000 ( 1.000)	1.000 ( 1.000)	RedAngus
Ctx.Pdgfrajd340	0.528 ( 1.000)	0.601 ( 1.000)	1.000 ( 1.000)	1.000 ( 1.000)	RedAngus
Ctx.Etv1_ts88	0.831 ( 1.000)	1.000 ( 1.000)	1.000 ( 1.000)	1.000 ( 1.000)	RedAngus
Ctx.Pnoc	0.405 ( 1.000)	0.454 ( 1.000)	1.000 ( 1.000)	1.000 ( 1.000)	RedAngus
Ctx.Ntsr	0.427 ( 1.000)	1.000 ( 1.000)	1.000 ( 1.000)	1.000 ( 1.000)	RedAngus
Ctx.Glt25d2	1.000 ( 1.000)	1.000 ( 1.000)	1.000 ( 1.000)	1.000 ( 1.000)	RedAngus
Ctx.Fthfd	0.987 ( 1.000)	0.877 ( 1.000)	1.000 ( 1.000)	1.000 ( 1.000)	RedAngus
Ctx.Cort	0.269 ( 1.000)	0.406 ( 1.000)	0.146 ( 1.000)	0.054 ( 1.000)	RedAngus
Ctx.Cnp	0.922 ( 1.000)	1.000 ( 1.000)	1.000 ( 1.000)	1.000 ( 1.000)	RedAngus
Epi	0.504 ( 1.000)	0.631 ( 1.000)	1.000 ( 1.000)	1.000 ( 1.000)	RedAngus
Epi.Chat	0.886 ( 1.000)	1.000 ( 1.000)	1.000 ( 1.000)	1.000 ( 1.000)	RedAngus
Spc	1.000 ( 1.000)	1.000 ( 1.000)	1.000 ( 1.000)	1.000 ( 1.000)	RedAngus
Spc.Chat	0.967 ( 1.000)	0.756 ( 1.000)	0.493 ( 1.000)	0.284 ( 1.000)	RedAngus
RetC.Cones	0.276 ( 1.000)	0.615 ( 1.000)	0.591 ( 1.000)	1.000 ( 1.000)	RedAngus
Amygdala.Young.Adulthood	0.428 ( 0.642)	0.066 ( 0.199)	1.000 ( 1.000)	1.000 ( 1.000)	Simmental
Cerebellum.Young.Adulthood	0.811 ( 0.811)	0.190 ( 0.380)	1.000 ( 1.000)	1.000 ( 1.000)	Simmental
Cortex.Young.Adulthood	1.525e-04 ( 9.147e-04)	0.017 ( 0.101)	1.000 ( 1.000)	1.000 ( 1.000)	Simmental
Hippocampus.Young.Adulthood	0.401 ( 0.642)	1.000 ( 1.000)	1.000 ( 1.000)	1.000 ( 1.000)	Simmental
Striatum.Young.Adulthood	0.725 ( 0.811)	0.526 ( 0.697)	1.000 ( 1.000)	1.000 ( 1.000)	Simmental
Thalamus.Young.Adulthood	0.195 ( 0.585)	0.581 ( 0.697)	1.000 ( 1.000)	1.000 ( 1.000)	Simmental
RetR.Rods	0.890 ( 1.000)	0.589 ( 1.000)	0.312 ( 1.000)	1.000 ( 1.000)	Simmental
Hyp	1.000 ( 1.000)	1.000 ( 1.000)	1.000 ( 1.000)	1.000 ( 1.000)	Simmental
Hyp.Hcrt	0.645 ( 1.000)	1.000 ( 1.000)	1.000 ( 1.000)	1.000 ( 1.000)	Simmental
BF	0.594 ( 1.000)	1.000 ( 1.000)	1.000 ( 1.000)	1.000 ( 1.000)	Simmental
BF.Chat	1.000 ( 1.000)	1.000 ( 1.000)	1.000 ( 1.000)	1.000 ( 1.000)	Simmental
BS	1.000 ( 1.000)	1.000 ( 1.000)	1.000 ( 1.000)	1.000 ( 1.000)	Simmental
BS.Chat	0.706 ( 1.000)	1.000 ( 1.000)	1.000 ( 1.000)	1.000 ( 1.000)	Simmental
BS.Slc6a4	1.000 ( 1.000)	1.000 ( 1.000)	1.000 ( 1.000)	1.000 ( 1.000)	Simmental
Cb	0.596 ( 1.000)	0.398 ( 1.000)	1.000 ( 1.000)	1.000 ( 1.000)	Simmental
Cb.Septin4	1.000 ( 1.000)	1.000 ( 1.000)	1.000 ( 1.000)	1.000 ( 1.000)	Simmental
Cb.Pcp2	0.762 ( 1.000)	1.000 ( 1.000)	1.000 ( 1.000)	1.000 ( 1.000)	Simmental
Cb.Neurod1	0.763 ( 1.000)	0.412 ( 1.000)	1.000 ( 1.000)	1.000 ( 1.000)	Simmental
Cb.Lypd6	1.000 ( 1.000)	1.000 ( 1.000)	1.000 ( 1.000)	1.000 ( 1.000)	Simmental
Cb.Grp	1.000 ( 1.000)	1.000 ( 1.000)	1.000 ( 1.000)	1.000 ( 1.000)	Simmental
Cb.Grm2	0.655 ( 1.000)	1.000 ( 1.000)	1.000 ( 1.000)	1.000 ( 1.000)	Simmental
Cb.Fthfd	0.919 ( 1.000)	1.000 ( 1.000)	1.000 ( 1.000)	1.000 ( 1.000)	Simmental
Cb.Cnp	0.490 ( 1.000)	0.732 ( 1.000)	0.495 ( 1.000)	0.333 ( 1.000)	Simmental
Cpu	0.266 ( 1.000)	0.208 ( 1.000)	1.000 ( 1.000)	1.000 ( 1.000)	Simmental
Cpu.D2	0.527 ( 1.000)	0.137 ( 1.000)	0.223 ( 1.000)	0.117 ( 1.000)	Simmental
Cpu.D1	0.322 ( 1.000)	0.145 ( 1.000)	0.193 ( 1.000)	1.000 ( 1.000)	Simmental
Cpu.Chat	0.626 ( 1.000)	1.000 ( 1.000)	1.000 ( 1.000)	1.000 ( 1.000)	Simmental
Ctx	0.205 ( 1.000)	1.000 ( 1.000)	1.000 ( 1.000)	1.000 ( 1.000)	Simmental
Ctx.Pdgfrajd340	0.872 ( 1.000)	0.574 ( 1.000)	1.000 ( 1.000)	1.000 ( 1.000)	Simmental
Ctx.Etv1_ts88	0.565 ( 1.000)	1.000 ( 1.000)	1.000 ( 1.000)	1.000 ( 1.000)	Simmental
Ctx.Pnoc	1.000 ( 1.000)	1.000 ( 1.000)	1.000 ( 1.000)	1.000 ( 1.000)	Simmental
Ctx.Ntsr	0.264 ( 1.000)	1.000 ( 1.000)	1.000 ( 1.000)	1.000 ( 1.000)	Simmental
Ctx.Glt25d2	0.324 ( 1.000)	0.028 ( 0.971)	1.000 ( 1.000)	1.000 ( 1.000)	Simmental
Ctx.Fthfd	1.000 ( 1.000)	1.000 ( 1.000)	1.000 ( 1.000)	1.000 ( 1.000)	Simmental
Ctx.Cort	0.534 ( 1.000)	1.000 ( 1.000)	1.000 ( 1.000)	1.000 ( 1.000)	Simmental
Ctx.Cnp	0.416 ( 1.000)	0.696 ( 1.000)	0.414 ( 1.000)	0.259 ( 1.000)	Simmental
Epi	0.680 ( 1.000)	1.000 ( 1.000)	1.000 ( 1.000)	1.000 ( 1.000)	Simmental
Epi.Chat	0.458 ( 1.000)	0.487 ( 1.000)	0.336 ( 1.000)	0.238 ( 1.000)	Simmental
Spc	0.882 ( 1.000)	0.456 ( 1.000)	0.196 ( 1.000)	1.000 ( 1.000)	Simmental
Spc.Chat	1.000 ( 1.000)	1.000 ( 1.000)	1.000 ( 1.000)	1.000 ( 1.000)	Simmental
RetC.Cones	1.000 ( 1.000)	1.000 ( 1.000)	1.000 ( 1.000)	1.000 ( 1.000)	Simmental
Amygdala.Young.Adulthood	1.000 ( 1.000)	1.000 ( 1.000)	1.000 ( 1.000)	1.000 ( 1.000)	Gelbvieh
Cerebellum.Young.Adulthood	0.236 ( 0.451)	0.345 ( 0.689)	1.000 ( 1.000)	1.000 ( 1.000)	Gelbvieh
Cortex.Young.Adulthood	0.301 ( 0.451)	1.000 ( 1.000)	1.000 ( 1.000)	1.000 ( 1.000)	Gelbvieh
Hippocampus.Young.Adulthood	0.569 ( 0.683)	0.516 ( 0.774)	1.000 ( 1.000)	1.000 ( 1.000)	Gelbvieh
Striatum.Young.Adulthood	0.059 ( 0.355)	0.273 ( 0.689)	1.000 ( 1.000)	1.000 ( 1.000)	Gelbvieh
Thalamus.Young.Adulthood	0.209 ( 0.451)	0.116 ( 0.689)	1.000 ( 1.000)	1.000 ( 1.000)	Gelbvieh
RetR.Rods	1.000 ( 1.000)	1.000 ( 1.000)	1.000 ( 1.000)	1.000 ( 1.000)	Gelbvieh
Hyp	0.717 ( 1.000)	0.267 ( 1.000)	0.121 ( 1.000)	0.065 ( 1.000)	Gelbvieh
Hyp.Hcrt	0.747 ( 1.000)	1.000 ( 1.000)	1.000 ( 1.000)	1.000 ( 1.000)	Gelbvieh
BF	0.698 ( 1.000)	1.000 ( 1.000)	1.000 ( 1.000)	1.000 ( 1.000)	Gelbvieh
BF.Chat	0.655 ( 1.000)	1.000 ( 1.000)	1.000 ( 1.000)	1.000 ( 1.000)	Gelbvieh
BS	1.000 ( 1.000)	1.000 ( 1.000)	1.000 ( 1.000)	1.000 ( 1.000)	Gelbvieh
BS.Chat	1.000 ( 1.000)	1.000 ( 1.000)	1.000 ( 1.000)	1.000 ( 1.000)	Gelbvieh
BS.Slc6a4	0.128 ( 1.000)	0.251 ( 1.000)	0.157 ( 1.000)	1.000 ( 1.000)	Gelbvieh
Cb	0.494 ( 1.000)	1.000 ( 1.000)	1.000 ( 1.000)	1.000 ( 1.000)	Gelbvieh
Cb.Septin4	0.569 ( 1.000)	0.118 ( 1.000)	1.000 ( 1.000)	1.000 ( 1.000)	Gelbvieh
Cb.Pcp2	0.564 ( 1.000)	0.248 ( 1.000)	0.431 ( 1.000)	0.362 ( 1.000)	Gelbvieh
Cb.Neurod1	0.291 ( 1.000)	0.506 ( 1.000)	1.000 ( 1.000)	1.000 ( 1.000)	Gelbvieh
Cb.Lypd6	0.661 ( 1.000)	0.416 ( 1.000)	1.000 ( 1.000)	1.000 ( 1.000)	Gelbvieh
Cb.Grp	1.000 ( 1.000)	1.000 ( 1.000)	1.000 ( 1.000)	1.000 ( 1.000)	Gelbvieh
Cb.Grm2	0.408 ( 1.000)	1.000 ( 1.000)	1.000 ( 1.000)	1.000 ( 1.000)	Gelbvieh
Cb.Fthfd	0.637 ( 1.000)	0.367 ( 1.000)	1.000 ( 1.000)	1.000 ( 1.000)	Gelbvieh
Cb.Cnp	1.000 ( 1.000)	1.000 ( 1.000)	1.000 ( 1.000)	1.000 ( 1.000)	Gelbvieh
Cpu	0.740 ( 1.000)	1.000 ( 1.000)	1.000 ( 1.000)	1.000 ( 1.000)	Gelbvieh
Cpu.D2	0.008 ( 0.293)	1.000 ( 1.000)	1.000 ( 1.000)	1.000 ( 1.000)	Gelbvieh
Cpu.D1	0.749 ( 1.000)	0.592 ( 1.000)	1.000 ( 1.000)	1.000 ( 1.000)	Gelbvieh
Cpu.Chat	0.371 ( 1.000)	0.413 ( 1.000)	1.000 ( 1.000)	1.000 ( 1.000)	Gelbvieh
Ctx	0.676 ( 1.000)	1.000 ( 1.000)	1.000 ( 1.000)	1.000 ( 1.000)	Gelbvieh
Ctx.Pdgfrajd340	0.278 ( 1.000)	0.102 ( 1.000)	0.416 ( 1.000)	0.243 ( 1.000)	Gelbvieh
Ctx.Etv1_ts88	0.457 ( 1.000)	1.000 ( 1.000)	1.000 ( 1.000)	1.000 ( 1.000)	Gelbvieh
Ctx.Pnoc	1.000 ( 1.000)	1.000 ( 1.000)	1.000 ( 1.000)	1.000 ( 1.000)	Gelbvieh
Ctx.Ntsr	0.384 ( 1.000)	1.000 ( 1.000)	1.000 ( 1.000)	1.000 ( 1.000)	Gelbvieh
Ctx.Glt25d2	0.791 ( 1.000)	1.000 ( 1.000)	1.000 ( 1.000)	1.000 ( 1.000)	Gelbvieh
Ctx.Fthfd	1.000 ( 1.000)	1.000 ( 1.000)	1.000 ( 1.000)	1.000 ( 1.000)	Gelbvieh
Ctx.Cort	1.000 ( 1.000)	1.000 ( 1.000)	1.000 ( 1.000)	1.000 ( 1.000)	Gelbvieh
Ctx.Cnp	1.000 ( 1.000)	1.000 ( 1.000)	1.000 ( 1.000)	1.000 ( 1.000)	Gelbvieh
Epi	1.000 ( 1.000)	1.000 ( 1.000)	1.000 ( 1.000)	1.000 ( 1.000)	Gelbvieh
Epi.Chat	0.335 ( 1.000)	1.000 ( 1.000)	1.000 ( 1.000)	1.000 ( 1.000)	Gelbvieh
Spc	0.942 ( 1.000)	0.555 ( 1.000)	1.000 ( 1.000)	1.000 ( 1.000)	Gelbvieh
Spc.Chat	1.000 ( 1.000)	1.000 ( 1.000)	1.000 ( 1.000)	1.000 ( 1.000)	Gelbvieh
RetC.Cones	0.830 ( 1.000)	0.688 ( 1.000)	1.000 ( 1.000)	1.000 ( 1.000)	Gelbvieh
